# Supplementary material for: Identification of proteins associated with splicing factors Ntr1, Ntr2, Brr2 and Gpl1 in the fission yeast Schizosaccharomyces pombe
Source: Cell Cycle. 2019 Jun 20;18(14):1532–6. doi: 10.1080/15384101.2019.1632126 (PMC6619935; doi:10.1080/15384101.2019.1632126)
Supplement: Supplemental Material [file kccy-18-14-1632126-s001.zip › Supplementary information/Table_S1.xlsx]

## Sheet: protein groups
Protein IDs	Majority protein IDs	Peptide counts (all)	Peptide counts (razor+unique)	Peptide counts (unique)	Protein names	Gene names	Fasta headers	Number of proteins	Peptides	Razor + unique peptides	Unique peptides	Peptides Brr2_01	Peptides Brr2_02	Peptides Gpl1_01	Peptides Gpl1_02	Peptides Ntr1_01	Peptides Ntr1_02	Peptides Ntr2_01	Peptides Ntr2_02	Razor + unique peptides Brr2_01	Razor + unique peptides Brr2_02	Razor + unique peptides Gpl1_01	Razor + unique peptides Gpl1_02	Razor + unique peptides Ntr1_01	Razor + unique peptides Ntr1_02	Razor + unique peptides Ntr2_01	Razor + unique peptides Ntr2_02	Unique peptides Brr2_01	Unique peptides Brr2_02	Unique peptides Gpl1_01	Unique peptides Gpl1_02	Unique peptides Ntr1_01	Unique peptides Ntr1_02	Unique peptides Ntr2_01	Unique peptides Ntr2_02	Sequence coverage [%]	Unique + razor sequence coverage [%]	Unique sequence coverage [%]	Mol. weight [kDa]	Sequence length	Sequence lengths	Q-value	Score	Identification type Brr2_01	Identification type Brr2_02	Identification type Gpl1_01	Identification type Gpl1_02	Identification type Ntr1_01	Identification type Ntr1_02
C6Y4C7	C6Y4C7	1	1	1	Uncharacterized membrane protein C757.15	SPCC757.15		1	1	1	1	1	1	0	0	0	0	0	0	1	1	0	0	0	0	0	0	1	1	0	0	0	0	0	0	14.5	14.5	14.5	7.99	69	69	0	6.5347	By MS/MS	By matching
CON__ENSEMBL:ENSBTAP00000038253	CON__ENSEMBL:ENSBTAP00000038253	5	1	0				1	5	1	0	5	5	0	0	1	5	5	3	1	1	0	0	0	1	1	1	0	0	0	0	0	0	0	0	7.3	1.5	0	63.165	606	606	0.0082418	2.725	By matching	By matching			By matching	By matching
CON__P00761	CON__P00761	11	11	10				1	11	11	10	8	9	3	3	7	10	9	10	8	9	3	3	7	10	9	10	7	8	2	2	6	9	9	9	62.3	62.3	58.9	24.409	231	231	0	114.41	By MS/MS	By MS/MS	By MS/MS	By MS/MS	By MS/MS	By MS/MS
CON__P01966	CON__P01966	2	2	2				1	2	2	2	0	0	0	0	0	2	0	0	0	0	0	0	0	2	0	0	0	0	0	0	0	2	0	0	21.8	21.8	21.8	15.184	142	142	0	11.458						By MS/MS
CON__P48668;CON__P02538;CON__P04259;CON__P19013	CON__P48668;CON__P02538;CON__P04259	5;5;3;1	3;3;1;0	3;3;1;0			;;	4	5	3	3	2	2	1	1	1	2	2	5	0	0	0	0	0	0	0	3	0	0	0	0	0	0	0	3	11	7.6	7.6	60.024	564	564;564;564;594	0	23.931	By matching	By matching	By matching	By matching	By matching	By matching
CON__P02662	CON__P02662	1	1	1				1	1	1	1	0	0	0	0	1	1	0	0	0	0	0	0	1	1	0	0	0	0	0	0	1	1	0	0	6	6	6	22.975	199	199	0.0056022	2.9505					By MS/MS	By MS/MS
CON__P02666	CON__P02666	4	4	4				1	4	4	4	0	0	2	0	4	4	0	0	0	0	2	0	4	4	0	0	0	0	2	0	4	4	0	0	19.6	19.6	19.6	23.583	209	209	0	11.333			By matching		By MS/MS	By MS/MS
CON__P02769	CON__P02769	9	9	9				1	9	9	9	0	0	0	4	0	2	7	5	0	0	0	4	0	2	7	5	0	0	0	4	0	2	7	5	20.1	20.1	20.1	69.293	607	607	0	54.501				By MS/MS		By MS/MS
CON__P04264;CON__Q922U2;CON__Q5XQN5;CON__Q6IFZ6;CON__H-INV:HIT000016045;CON__P05787;CON__Q9R0H5;CON__Q8VED5;CON__Q8BGZ7;CON__P50446;CON__Q7Z794	CON__P04264	27;3;3;2;1;1;1;1;1;1;1	27;3;3;2;1;1;1;1;1;1;1	21;2;2;0;0;0;0;0;1;1;0				11	27	27	21	24	22	4	6	14	25	19	16	24	22	4	6	14	25	19	16	18	17	3	5	12	19	13	13	43.8	43.8	38.7	66.017	644	644;580;601;572;99;483;524;531;551;553;578	0	219.62	By MS/MS	By MS/MS	By matching	By MS/MS	By MS/MS	By MS/MS
CON__P07477	CON__P07477	3	2	2				1	3	2	2	1	1	2	2	1	1	1	1	0	0	1	1	0	0	1	0	0	0	1	1	0	0	1	0	15.4	12.1	12.1	26.558	247	247	0	9.5793	By matching	By matching	By MS/MS	By MS/MS	By matching	By matching
CON__P08779;CON__P02533;CON__A2A4G1;CON__P08727;CON__P19001;CON__Q04695;CON__Q9QWL7;CON__P08730-1;CON__P19012;CON__P05784;CON__Q9Z2K1;CON__Q3ZAW8;CON__Q99456;CON__Q14525;CON__Q9UE12;CON__Q15323;CON__A2A5Y0;CON__ENSEMBL:ENSP00000377550;CON__Q92764;CON__Q14532;CON__Q6IFX2;CON__A2AB72;CON__Q497I4;CON__O76015;CON__O76013;CON__Q7Z3Y9;CON__O76014;CON__REFSEQ:XP_986630;CON__Q2M2I5	CON__P08779;CON__P02533	9;7;4;3;3;3;3;3;3;2;2;2;2;1;1;1;1;1;1;1;1;1;1;1;1;1;1;1;1	5;3;0;0;0;0;0;0;0;0;0;0;0;0;0;0;0;0;0;0;0;0;0;0;0;0;0;0;0	5;3;0;0;0;0;0;0;0;0;0;0;0;0;0;0;0;0;0;0;0;0;0;0;0;0;0;0;0			;	29	9	5	5	4	3	0	3	3	3	5	7	0	0	0	3	0	0	2	5	0	0	0	3	0	0	2	5	19.5	14.2	14.2	51.267	473	473;472;456;400;403;432;433;437;456;423;469;474;494;404;416;416;416;420;425;448;452;453;455;456;467;468;471;476;525	0	18.459	By matching	By matching		By MS/MS	By matching	By matching
CON__P13645;CON__Q148H6;CON__Q7Z3Y7;CON__P02535-1;CON__Q7Z3Z0;CON__Q7Z3Y8	CON__P13645	10;3;3;3;2;2	9;3;3;3;2;2	6;1;1;1;1;1				6	10	9	6	9	8	2	1	7	8	8	6	8	8	2	1	6	7	7	6	5	5	2	1	4	5	5	4	17	17	12.8	59.51	593	593;464;486;570;450;459	0	41.289	By MS/MS	By MS/MS	By matching	By matching	By MS/MS	By MS/MS
CON__P13647	CON__P13647	3	2	2				1	3	2	2	2	1	1	1	1	1	2	3	1	0	0	0	0	0	1	2	1	0	0	0	0	0	1	2	6.1	4.4	4.4	62.378	590	590	0	3.6728	By matching	By matching	By matching	By matching	By matching	By matching
CON__P35527	CON__P35527	20	20	19				1	20	20	19	17	14	1	6	7	17	17	11	17	14	1	6	7	17	17	11	16	14	1	6	6	16	16	11	49.6	49.6	48.5	62.129	623	623	0	219.45	By MS/MS	By MS/MS	By matching	By MS/MS	By MS/MS	By MS/MS
CON__P35908	CON__P35908	5	2	2				1	5	2	2	5	4	1	1	2	5	5	4	2	2	1	1	2	2	2	2	2	2	1	1	2	2	2	2	9.6	5.1	5.1	65.865	645	645	0	5.4243	By matching	By matching	By matching	By matching	By matching	By matching
CON__Q5D862	CON__Q5D862	1	1	1				1	1	1	1	0	0	0	0	0	0	0	1	0	0	0	0	0	0	0	1	0	0	0	0	0	0	0	1	0.5	0.5	0.5	248.07	2391	2391	0	4.4561
G2TRN6;Q9P7U2	G2TRN6;Q9P7U2	2;2	2;2	2;2	Putative aryl-alcohol dehydrogenase C750.01;Putative aryl-alcohol dehydrogenase C977.14c	SPAC750.01;SPAC977.14c	;	2	2	2	2	2	2	0	0	0	0	0	0	2	2	0	0	0	0	0	0	2	2	0	0	0	0	0	0	6.8	6.8	6.8	37.359	325	325;351	0	5.5393	By MS/MS	By MS/MS
O00091	O00091	2	2	2	Glucose-6-phosphate 1-dehydrogenase	zwf1		1	2	2	2	2	2	0	0	0	0	1	0	2	2	0	0	0	0	1	0	2	2	0	0	0	0	1	0	6.6	6.6	6.6	57.204	500	500	0	8.2167	By MS/MS	By MS/MS
O13370	O13370	22	22	21	ATP-dependent RNA helicase ded1	ded1		1	22	22	21	22	22	0	9	11	11	9	4	22	22	0	9	11	11	9	4	21	21	0	9	11	11	8	4	40.6	40.6	38.8	69.758	636	636	0	163.22	By MS/MS	By MS/MS		By matching	By matching	By MS/MS
O13614	O13614	17	17	10	40S ribosomal protein S10-B	rps10b		1	17	17	10	17	17	2	4	14	12	4	4	17	17	2	4	14	12	4	4	10	10	2	4	8	7	3	4	76.2	76.2	41.5	16.443	147	147	0	126.57	By MS/MS	By MS/MS	By matching	By MS/MS	By MS/MS	By MS/MS
O13615	O13615	50	50	50	Pre-mRNA-splicing factor prp5	prp5		1	50	50	50	40	36	23	18	49	49	30	23	40	36	23	18	49	49	30	23	40	36	23	18	49	49	30	23	86.3	86.3	86.3	52.418	473	473	0	323.31	By MS/MS	By MS/MS	By MS/MS	By MS/MS	By MS/MS	By MS/MS
O13637	O13637	1	1	1	Protein transport protein sec31	sec31		1	1	1	1	0	0	0	0	0	1	0	0	0	0	0	0	0	1	0	0	0	0	0	0	0	1	0	0	0.6	0.6	0.6	132.5	1224	1224	1	-2						By MS/MS
O13639	O13639	4	4	4	Adenosylhomocysteinase			1	4	4	4	4	4	0	2	0	0	2	0	4	4	0	2	0	0	2	0	4	4	0	2	0	0	2	0	11.8	11.8	11.8	47.383	433	433	0	38.56	By MS/MS	By MS/MS		By matching
O13672	O13672	24	24	24	60S ribosomal protein L8	rpl8		1	24	24	24	24	24	17	17	22	21	19	12	24	24	17	17	22	21	19	12	24	24	17	17	22	21	19	12	63.3	63.3	63.3	28.606	259	259	0	151.97	By MS/MS	By MS/MS	By MS/MS	By MS/MS	By MS/MS	By MS/MS
O13696	O13696	7	7	7	Isocitrate dehydrogenase [NAD] subunit 1, mitochondrial	idh1		1	7	7	7	7	7	0	0	0	1	0	1	7	7	0	0	0	1	0	1	7	7	0	0	0	1	0	1	25.8	25.8	25.8	38.758	356	356	0	50.089	By MS/MS	By MS/MS				By matching
O13758	O13758	48	48	48	Uncharacterized protein C17A2.08c	SPAC17A2.08c		1	48	48	48	45	41	16	18	45	46	35	35	45	41	16	18	45	46	35	35	45	41	16	18	45	46	35	35	88.9	88.9	88.9	41.874	361	361	0	323.31	By MS/MS	By MS/MS	By MS/MS	By MS/MS	By MS/MS	By MS/MS
O13775	O13775	2	2	2	Probable glutamate--tRNA ligase, cytoplasmic	gus1		1	2	2	2	2	2	0	1	0	0	1	0	2	2	0	1	0	0	1	0	2	2	0	1	0	0	1	0	2.8	2.8	2.8	80.749	716	716	0	3.2252	By MS/MS	By MS/MS		By matching
O13784	O13784	12	5	5	40S ribosomal protein S24-A	rps24a		1	12	5	5	11	12	6	4	11	9	7	4	5	5	3	2	5	4	3	2	5	5	3	2	5	4	3	2	59	34.3	34.3	15.47	134	134	0	44.759	By MS/MS	By MS/MS	By MS/MS	By MS/MS	By MS/MS	By MS/MS
O13799;O14232	O13799	30;1	30;1	30;1	Uncharacterized helicase C17H9.02	SPAC17H9.02		2	30	30	30	25	26	14	8	23	25	23	10	25	26	14	8	23	25	23	10	25	26	14	8	23	25	23	10	28.3	28.3	28.3	118.46	1030	1030;1117	0	127.91	By MS/MS	By MS/MS	By MS/MS	By MS/MS	By MS/MS	By MS/MS
O13849	O13849	3	3	3	Carboxypeptidase Y	cpy1		1	3	3	3	3	3	0	0	1	1	1	0	3	3	0	0	1	1	1	0	3	3	0	0	1	1	1	0	5.5	5.5	5.5	114.24	1002	1002	0	3.6948	By MS/MS	By MS/MS			By matching	By matching
O13900	O13900	3	3	3	Pre-mRNA-splicing factor sap114	sap114		1	3	3	3	3	3	0	1	2	2	0	0	3	3	0	1	2	2	0	0	3	3	0	1	2	2	0	0	8.3	8.3	8.3	54.409	481	481	0	14.854	By MS/MS	By MS/MS		By matching	By matching	By matching
O13907	O13907	4	4	4	Probable ATP-citrate synthase subunit 2	SPAC22A12.16		1	4	4	4	2	4	0	1	0	0	0	0	2	4	0	1	0	0	0	0	2	4	0	1	0	0	0	0	11	11	11	53.942	492	492	0	10.89	By MS/MS	By MS/MS		By matching
O13919	O13919	1	1	1	Paired amphipathic helix protein pst2	pst2		1	1	1	1	0	0	0	0	0	0	1	0	0	0	0	0	0	0	1	0	0	0	0	0	0	0	1	0	0.7	0.7	0.7	124.85	1075	1075	1	-2
O13966	O13966	2	2	2	Aconitate hydratase, mitochondrial	SPAC24C9.06c		1	2	2	2	2	2	0	0	0	0	0	0	2	2	0	0	0	0	0	0	2	2	0	0	0	0	0	0	3.5	3.5	3.5	86.112	789	789	0	6.7815	By MS/MS	By MS/MS
O13972	O13972	7	7	7	Probable serine hydroxymethyltransferase, cytosolic	SPAC24C9.12c		1	7	7	7	7	6	0	1	0	0	1	0	7	6	0	1	0	0	1	0	7	6	0	1	0	0	1	0	18.6	18.6	18.6	51.86	467	467	0	26.686	By MS/MS	By MS/MS		By matching
O14011	O14011	25	25	25	Pre-mRNA-processing factor 19	prp19		1	25	25	25	21	22	16	17	24	24	21	17	21	22	16	17	24	24	21	17	21	22	16	17	24	24	21	17	42.6	42.6	42.6	54.191	488	488	0	318.54	By MS/MS	By MS/MS	By MS/MS	By MS/MS	By MS/MS	By MS/MS
O14018	O14018	7	7	7	Serine--tRNA ligase, cytoplasmic	SPAC29A4.15		1	7	7	7	7	7	0	0	0	0	1	0	7	7	0	0	0	0	1	0	7	7	0	0	0	0	1	0	16.2	16.2	16.2	51.642	450	450	0	18.334	By MS/MS	By MS/MS
O14027	O14027	10	10	10	Probable pyridoxal 5-phosphate synthase subunit PDX1	snz1		1	10	10	10	10	10	0	2	4	3	1	0	10	10	0	2	4	3	1	0	10	10	0	2	4	3	1	0	36.8	36.8	36.8	31.403	296	296	0	52.672	By MS/MS	By MS/MS		By matching	By matching	By matching
O14036	O14036	8	8	8	Small nuclear ribonucleoprotein Sm D2	smd2		1	8	8	8	5	6	4	4	8	6	6	6	5	6	4	4	8	6	6	6	5	6	4	4	8	6	6	6	62.6	62.6	62.6	13.095	115	115	0	103.83	By MS/MS	By MS/MS	By MS/MS	By MS/MS	By MS/MS	By MS/MS
Q9P7B2;O14049	Q9P7B2;O14049	14;14	14;14	14;14	40S ribosomal protein S8-B;40S ribosomal protein S8-A	rps8b;rps8a	;	2	14	14	14	13	13	7	6	12	12	9	9	13	13	7	6	12	12	9	9	13	13	7	6	12	12	9	9	54	54	54	22.564	200	200;200	0	153.47	By MS/MS	By MS/MS	By MS/MS	By MS/MS	By MS/MS	By MS/MS
O14062	O14062	8	8	6	40S ribosomal protein S12-A	rps12a		1	8	8	6	8	8	1	1	6	6	7	3	8	8	1	1	6	6	7	3	6	6	1	0	4	4	5	1	61.4	61.4	42.8	15.616	145	145	0	107.01	By MS/MS	By MS/MS	By matching	By matching	By MS/MS	By MS/MS
O14069	O14069	17	17	17	Probable 60S ribosomal protein L28e	rpl28e		1	17	17	17	15	15	11	13	15	15	10	10	15	15	11	13	15	15	10	10	15	15	11	13	15	15	10	10	74.6	74.6	74.6	14.755	134	134	0	128.84	By MS/MS	By MS/MS	By MS/MS	By MS/MS	By MS/MS	By MS/MS
O14112	O14112	15	8	8	40S ribosomal protein S10-A	rps10a		1	15	8	8	15	15	3	3	12	11	5	4	8	8	3	3	6	6	4	4	8	8	3	3	6	6	4	4	77.1	41	41	16.275	144	144	0	51.951	By MS/MS	By MS/MS	By matching	By matching	By MS/MS	By MS/MS
O14113	O14113	15	15	15	Telomere maintenance protein SDE2	sde2		1	15	15	15	8	8	4	5	14	14	9	12	8	8	4	5	14	14	9	12	8	8	4	5	14	14	9	12	48.3	48.3	48.3	29.251	263	263	0	243.64	By MS/MS	By MS/MS	By matching	By MS/MS	By MS/MS	By MS/MS
O14124	O14124	11	11	11	Uncharacterized dipeptidase C3A11.10c	SPAC3A11.10c		1	11	11	11	11	11	0	0	0	0	0	0	11	11	0	0	0	0	0	0	11	11	0	0	0	0	0	0	33.7	33.7	33.7	46.047	409	409	0	80.411	By MS/MS	By MS/MS
O14126	O14126	9	9	9	26S protease regulatory subunit 6A	tbp1		1	9	9	9	8	9	0	0	0	3	1	1	8	9	0	0	0	3	1	1	8	9	0	0	0	3	1	1	22.4	22.4	22.4	48.835	438	438	0	36.732	By MS/MS	By MS/MS				By matching
O14134	O14134	1	1	1	mRNA export factor elf1	elf1		1	1	1	1	1	1	0	0	0	0	0	0	1	1	0	0	0	0	0	0	1	1	0	0	0	0	0	0	1.1	1.1	1.1	116.7	1057	1057	0	10.318	By MS/MS	By MS/MS
O14161	O14161	12	12	12	Pre-mRNA-splicing factor cwf21	cwf21		1	12	12	12	8	8	10	10	11	12	4	3	8	8	10	10	11	12	4	3	8	8	10	10	11	12	4	3	48.5	48.5	48.5	34.553	293	293	0	43.578	By matching	By matching	By MS/MS	By MS/MS	By MS/MS	By MS/MS
O14164	O14164	1	1	1	Eukaryotic translation initiation factor 3 subunit C	nip1		1	1	1	1	1	1	0	1	0	1	1	1	1	1	0	1	0	1	1	1	1	1	0	1	0	1	1	1	1.5	1.5	1.5	104.37	918	918	0	14.462	By MS/MS	By MS/MS		By matching		By matching
O14187	O14187	180	180	180	Pre-mRNA-splicing factor spp42	spp42		1	180	180	180	150	142	72	61	165	160	131	81	150	142	72	61	165	160	131	81	150	142	72	61	165	160	131	81	59.7	59.7	59.7	274.55	2363	2363	0	323.31	By MS/MS	By MS/MS	By MS/MS	By MS/MS	By MS/MS	By MS/MS
O14236	O14236	3	3	3	Nucleolar GTP-binding protein 2	nog2		1	3	3	3	3	3	0	0	1	1	0	0	3	3	0	0	1	1	0	0	3	3	0	0	1	1	0	0	7.6	7.6	7.6	59.913	537	537	0	15.005	By MS/MS	By MS/MS			By matching	By matching
O14254	O14254	4	4	4	Probable isocitrate dehydrogenase [NADP], mitochondrial	idp1		1	4	4	4	4	4	0	0	0	1	2	0	4	4	0	0	0	1	2	0	4	4	0	0	0	1	2	0	10.7	10.7	10.7	49.478	439	439	0	14.906	By MS/MS	By MS/MS				By matching
O14277	O14277	15	1	1	40S ribosomal protein S5-A	rps5a		1	15	1	1	15	14	2	3	11	10	9	3	1	1	0	0	0	0	1	0	1	1	0	0	0	0	1	0	62.1	8.9	8.9	22.224	203	203	0	7.9769	By MS/MS	By MS/MS	By matching	By matching	By matching	By matching
O14293	O14293	11	11	11	Putative aldehyde dehydrogenase-like protein C9E9.09c	SPAC9E9.09c		1	11	11	11	11	11	0	0	0	0	3	0	11	11	0	0	0	0	3	0	11	11	0	0	0	0	3	0	31	31	31	54.768	503	503	0	61.931	By MS/MS	By MS/MS
O14317	O14317	3	2	2	60S acidic ribosomal protein P2-C	rpp203		1	3	2	2	2	2	1	2	0	1	2	0	1	1	0	1	0	1	1	0	1	1	0	1	0	1	1	0	42.7	42.7	42.7	11.114	110	110	0	6.6211	By MS/MS	By MS/MS	By matching	By matching		By matching
O14325	O14325	5	5	5	Uncharacterized AAA domain-containing protein C16E9.10c	SPBC16E9.10c		1	5	5	5	4	5	0	0	0	0	1	0	4	5	0	0	0	0	1	0	4	5	0	0	0	0	1	0	8.9	8.9	8.9	86.178	779	779	0	10.852	By MS/MS	By MS/MS
O14339	O14339	17	3	3	60S ribosomal protein L17-A	rpl17a		1	17	3	3	16	16	10	9	17	17	12	6	3	3	1	1	3	3	2	1	3	3	1	1	3	3	2	1	69	13.4	13.4	20.814	187	187	0	31.889	By MS/MS	By MS/MS	By MS/MS	By MS/MS	By MS/MS	By MS/MS
O14352	O14352	2	2	2	Probable U6 snRNA-associated Sm-like protein LSm4	lsm4		1	2	2	2	2	2	0	0	2	2	1	1	2	2	0	0	2	2	1	1	2	2	0	0	2	2	1	1	14.9	14.9	14.9	13.941	121	121	0	8.6816	By MS/MS	By MS/MS			By MS/MS	By matching
O14363	O14363	6	1	1	60S ribosomal protein L1-A	rpl1a		1	6	1	1	6	6	2	3	6	6	3	2	1	1	0	1	1	1	1	1	1	1	0	1	1	1	1	1	20.4	3.2	3.2	23.884	216	216	1	-2	By MS/MS	By MS/MS	By matching	By matching	By matching	By matching
O14388	O14388	12	12	6	60S ribosomal protein L27-A	rpl27a		1	12	12	6	12	12	5	4	11	11	8	5	12	12	5	4	11	11	8	5	6	6	3	2	6	6	5	4	77.2	77.2	36	15.389	136	136	0	81.96	By MS/MS	By MS/MS	By MS/MS	By matching	By MS/MS	By MS/MS
O14460	O14460	36	34	34	Elongation factor 2	eft201		1	36	34	34	36	35	4	8	17	18	20	8	34	33	2	6	15	16	18	6	34	33	2	6	15	16	18	6	48.3	47	47	93.23	842	842	0	275.5	By MS/MS	By MS/MS	By matching	By MS/MS	By matching	By MS/MS
O42661	O42661	5	5	5	Small nuclear ribonucleoprotein Sm D1	smd1		1	5	5	5	4	4	2	2	4	4	5	2	4	4	2	2	4	4	5	2	4	4	2	2	4	4	5	2	57.3	57.3	57.3	13.089	117	117	0	36.494	By MS/MS	By MS/MS	By matching	By matching	By MS/MS	By MS/MS
O42699	O42699	13	1	1	60S ribosomal protein L19-B	rpl19b		1	13	1	1	12	12	7	5	11	10	8	8	0	0	0	0	0	0	0	1	0	0	0	0	0	0	0	1	43.5	4.7	4.7	22.753	193	193	1	-2	By matching	By matching	By matching	By matching	By matching	By matching
O42706	O42706	10	2	2	60S ribosomal protein L21-B	rpl21b		1	10	2	2	10	10	3	5	9	10	6	5	2	2	1	1	2	2	2	2	2	2	1	1	2	2	2	2	65	19.4	19.4	18.353	160	160	0	22.905	By MS/MS	By MS/MS	By matching	By MS/MS	By MS/MS	By MS/MS
O42846;Q9URT8	O42846;Q9URT8	10;9	10;9	10;9	60S ribosomal protein L34-A;60S ribosomal protein L34-B	rpl34a;rpl34b	;	2	10	10	10	10	10	8	7	10	9	7	6	10	10	8	7	10	9	7	6	10	10	8	7	10	9	7	6	66.1	66.1	66.1	12.87	112	112;111	0	76.461	By MS/MS	By MS/MS	By MS/MS	By MS/MS	By MS/MS	By MS/MS
O42848;O43004	O42848	11;3	11;3	3;0	60S ribosomal protein L16-A	rpl16a		2	11	11	3	9	9	7	7	9	9	6	4	9	9	7	7	9	9	6	4	2	2	1	2	2	2	1	1	45.2	45.2	12.7	22.005	197	197;197	0	32.858	By MS/MS	By MS/MS	By MS/MS	By MS/MS	By MS/MS	By MS/MS
O42849	O42849	2	2	2	Phenylalanine--tRNA ligase beta subunit	frs1		1	2	2	2	2	2	0	0	0	0	1	0	2	2	0	0	0	0	1	0	2	2	0	0	0	0	1	0	3.9	3.9	3.9	66.849	589	589	0	3.3294	By MS/MS	By MS/MS
O42870	O42870	1	1	1	Phenylalanine--tRNA ligase alpha subunit	frs2		1	1	1	1	1	1	0	0	0	0	0	0	1	1	0	0	0	0	0	0	1	1	0	0	0	0	0	0	2.2	2.2	2.2	56.266	499	499	0	5.1041	By MS/MS	By MS/MS
O42904	O42904	7	7	7	Pre-mRNA-processing factor 31	prp31		1	7	7	7	7	7	0	0	1	1	0	0	7	7	0	0	1	1	0	0	7	7	0	0	1	1	0	0	21.2	21.2	21.2	57.738	518	518	0	20.163	By MS/MS	By MS/MS			By matching	By matching
O42914	O42914	1	1	1	Uncharacterized protein C16A3.08c	SPBC16A3.08c		1	1	1	1	1	1	0	1	0	1	1	1	1	1	0	1	0	1	1	1	1	1	0	1	0	1	1	1	3.5	3.5	3.5	30.949	284	284	0	4.5627	By matching	By matching		By MS/MS		By matching
O42931	O42931	16	16	16	26S protease regulatory subunit 7 homolog	rpt1		1	16	16	16	15	14	0	0	1	2	2	1	15	14	0	0	1	2	2	1	15	14	0	0	1	2	2	1	45.2	45.2	45.2	48.965	438	438	0	91.96	By MS/MS	By MS/MS			By matching	By matching
O42935	O42935	16	16	5	60S ribosomal protein L32-B	rpl32b		1	16	16	5	15	15	12	11	14	16	12	11	15	15	12	11	14	16	12	11	5	5	4	4	5	5	5	5	76.4	76.4	22.8	14.445	127	127	0	86.528	By MS/MS	By MS/MS	By MS/MS	By MS/MS	By MS/MS	By MS/MS
O42938	O42938	33	33	33	ATP-dependent 6-phosphofructokinase	pfk1		1	33	33	33	32	33	0	3	15	16	14	3	32	33	0	3	15	16	14	3	32	33	0	3	15	16	14	3	38.9	38.9	38.9	102.55	942	942	0	269.68	By MS/MS	By MS/MS		By matching	By MS/MS	By MS/MS
O42943	O42943	2	2	2	Uncharacterized ABC transporter ATP-binding protein C16H5.08c	SPBC16H5.08c		1	2	2	2	2	2	0	0	0	0	0	0	2	2	0	0	0	0	0	0	2	2	0	0	0	0	0	0	3.7	3.7	3.7	69.212	618	618	0	4.7228	By MS/MS	By MS/MS
O42945;O42643;Q9P774	O42945	71;4;4	71;4;4	71;4;4	Probable pre-mRNA-splicing factor ATP-dependent RNA helicase prp43	prp43		3	71	71	71	59	60	19	16	66	66	53	38	59	60	19	16	66	66	53	38	59	60	19	16	66	66	53	38	78.1	78.1	78.1	83.803	735	735;1168;1173	0	323.31	By MS/MS	By MS/MS	By MS/MS	By MS/MS	By MS/MS	By MS/MS
O42975	O42975	26	26	26	Protein NRDE2 homolog	SPBC20F10.05		1	26	26	26	22	21	16	17	21	21	19	10	22	21	16	17	21	21	19	10	22	21	16	17	21	21	19	10	25.1	25.1	25.1	113.25	972	972	0	151.4	By MS/MS	By MS/MS	By MS/MS	By MS/MS	By MS/MS	By MS/MS
O42984	O42984	17	17	6	40S ribosomal protein S17-A	rps17a		1	17	17	6	17	15	9	8	12	13	6	2	17	15	9	8	12	13	6	2	6	4	3	3	4	5	3	2	80.2	80.2	35.1	15.514	131	131	0	112.52	By MS/MS	By MS/MS	By MS/MS	By MS/MS	By MS/MS	By MS/MS
O42991	O42991	10	2	2	60S ribosomal protein L16-B	rpl16b		1	10	2	2	8	8	7	7	8	8	6	4	1	1	1	2	1	1	1	1	1	1	1	2	1	1	1	1	43.1	10.7	10.7	22.17	197	197	0	5.6114	By matching	By MS/MS	By matching	By MS/MS	By MS/MS	By matching
O43011	O43011	1	1	1	Histidine--tRNA ligase, mitochondrial	hts1		1	1	1	1	1	1	1	1	0	0	1	0	1	1	1	1	0	0	1	0	1	1	1	1	0	0	1	0	1.6	1.6	1.6	63.304	563	563	0	3.7569	By MS/MS	By MS/MS	By matching	By matching
O43026	O43026	21	1	1	Glyceraldehyde-3-phosphate dehydrogenase 2	gpd3		1	21	1	1	21	19	11	16	15	15	13	13	1	1	0	0	1	1	1	0	1	1	0	0	1	1	1	0	45.1	3.6	3.6	35.674	335	335	0	5.7209	By MS/MS	By MS/MS	By matching	By matching	By matching	By matching
O43071	O43071	53	53	53	Pre-mRNA-processing factor 17	prp17		1	53	53	53	44	42	25	20	53	53	41	28	44	42	25	20	53	53	41	28	44	42	25	20	53	53	41	28	78.5	78.5	78.5	63.132	558	558	0	323.31	By MS/MS	By MS/MS	By MS/MS	By MS/MS	By MS/MS	By MS/MS
O59675	O59675	17	2	2	40S ribosomal protein S9-B	rps9b		1	17	2	2	17	17	3	4	13	12	10	2	2	2	2	2	2	2	2	2	2	2	2	2	2	2	2	2	58.9	8.3	8.3	22.245	192	192	0	38.243	By MS/MS	By MS/MS	By matching	By MS/MS	By MS/MS	By MS/MS
O59678	O59678	2	2	2	Ribosome biogenesis regulatory protein homolog	SPBC29A3.16		1	2	2	2	2	2	0	0	1	2	2	0	2	2	0	0	1	2	2	0	2	2	0	0	1	2	2	0	16.3	16.3	16.3	19.044	166	166	0	16.445	By MS/MS	By MS/MS			By matching	By matching
O59680	O59680	4	4	4	Cytochrome c1, heme protein, mitochondrial	cyt1		1	4	4	4	4	4	0	0	0	0	0	0	4	4	0	0	0	0	0	0	4	4	0	0	0	0	0	0	19.9	19.9	19.9	34.34	307	307	0	11.42	By MS/MS	By MS/MS
O59711	O59711	7	7	7	Saccharopine dehydrogenase [NADP(+), L-glutamate-forming]	lys9		1	7	7	7	7	7	0	0	1	0	2	0	7	7	0	0	1	0	2	0	7	7	0	0	1	0	2	0	22.7	22.7	22.7	49.938	450	450	0	24.164	By MS/MS	By MS/MS			By matching
O59733	O59733	39	39	39	Pre-mRNA-splicing factor syf2	syf2		1	39	39	39	25	23	20	18	39	38	19	23	25	23	20	18	39	38	19	23	25	23	20	18	39	38	19	23	78.6	78.6	78.6	27.972	229	229	0	323.31	By MS/MS	By MS/MS	By MS/MS	By MS/MS	By MS/MS	By MS/MS
O59734	O59734	2	2	2	Small nuclear ribonucleoprotein F	smf1		1	2	2	2	1	0	0	0	1	1	2	1	1	0	0	0	1	1	2	1	1	0	0	0	1	1	2	1	23.1	23.1	23.1	8.66	78	78	0	9.0603	By matching				By MS/MS	By matching
O59770	O59770	1	1	1	Probable proteasome subunit alpha type-7	pre10		1	1	1	1	1	1	0	0	0	0	0	0	1	1	0	0	0	0	0	0	1	1	0	0	0	0	0	0	5.5	5.5	5.5	28.031	253	253	0	4.2469	By MS/MS	By MS/MS
O59793	O59793	22	22	22	Stress response protein bis1	bis1		1	22	22	22	13	11	8	12	22	22	16	16	13	11	8	12	22	22	16	16	13	11	8	12	22	22	16	16	51.8	51.8	51.8	43.023	384	384	0	240.16	By MS/MS	By matching	By matching	By MS/MS	By MS/MS	By MS/MS
O59794	O59794	19	19	5	60S ribosomal protein L17-B	rpl17b		1	19	19	5	18	18	10	10	19	19	14	7	18	18	10	10	19	19	14	7	5	5	1	2	5	5	4	2	74.3	74.3	18.7	20.827	187	187	0	117.07	By MS/MS	By MS/MS	By MS/MS	By MS/MS	By MS/MS	By MS/MS
O59800	O59800	42	42	42	Pre-mRNA-splicing factor cwf5	cwf5		1	42	42	42	30	29	23	24	40	40	26	27	30	29	23	24	40	40	26	27	30	29	23	24	40	40	26	27	90.7	90.7	90.7	39.576	354	354	0	323.31	By MS/MS	By MS/MS	By MS/MS	By MS/MS	By MS/MS	By MS/MS
O59838	O59838	7	7	7	Heat shock protein homolog pss1	pss1		1	7	7	7	7	7	0	1	1	3	3	1	7	7	0	1	1	3	3	1	7	7	0	1	1	3	3	1	12.8	12.8	12.8	80.374	720	720	0	31.153	By MS/MS	By MS/MS		By matching	By matching	By matching
O59855;Q10265	O59855;Q10265	54;27	54;27	53;26	Probable heat shock protein ssa2;Probable heat shock protein ssa1	ssa2;ssa1	;	2	54	54	53	52	53	14	20	52	52	37	14	52	53	14	20	52	52	37	14	51	52	13	19	51	51	36	13	72.2	72.2	70.5	70.232	647	647;644	0	323.31	By MS/MS	By MS/MS	By MS/MS	By MS/MS	By MS/MS	By MS/MS
O59865	O59865	14	14	7	40S ribosomal protein S24-B	rps24b		1	14	14	7	12	13	5	4	12	10	7	3	12	13	5	4	12	10	7	3	6	6	2	2	6	5	3	1	65.7	65.7	41	15.539	134	134	0	100.91	By MS/MS	By MS/MS	By MS/MS	By MS/MS	By MS/MS	By MS/MS
O59945	O59945	1	1	1	Fimbrin	fim1		1	1	1	1	1	0	0	0	0	0	0	0	1	0	0	0	0	0	0	0	1	0	0	0	0	0	0	0	2.1	2.1	2.1	68.617	614	614	0	3.8977	By MS/MS
O60060	O60060	4	4	4	Carbamoyl-phosphate synthase arginine-specific small chain	arg5		1	4	4	4	4	3	0	0	0	0	0	0	4	3	0	0	0	0	0	0	4	3	0	0	0	0	0	0	18.3	18.3	18.3	45.661	415	415	0	18.008	By MS/MS	By MS/MS
O60064	O60064	2	2	2	Probable mannose-1-phosphate guanyltransferase	SPBC13G1.02		1	2	2	2	2	2	0	0	0	0	0	0	2	2	0	0	0	0	0	0	2	2	0	0	0	0	0	0	6	6	6	46.096	414	414	0	5.1748	By MS/MS	By MS/MS
O60096	O60096	2	2	2	37S ribosomal protein S35, mitochondrial	bot1		1	2	2	2	2	2	0	0	2	2	2	1	2	2	0	0	2	2	2	1	2	2	0	0	2	2	2	1	9.2	9.2	9.2	35.752	315	315	0	4.0626	By MS/MS	By MS/MS			By matching	By matching
O60101	O60101	23	23	23	Phosphoglycerate kinase	pgk1		1	23	23	23	23	22	5	12	6	3	14	1	23	22	5	12	6	3	14	1	23	22	5	12	6	3	14	1	65.9	65.9	65.9	43.963	414	414	0	135.04	By MS/MS	By MS/MS	By matching	By MS/MS	By MS/MS	By matching
O60125	O60125	1	1	1	BAG family molecular chaperone regulator 1A	bag101		1	1	1	1	1	1	0	0	1	1	1	0	1	1	0	0	1	1	1	0	1	1	0	0	1	1	1	0	7.2	7.2	7.2	22.205	195	195	0	4.2902	By matching	By matching			By MS/MS	By MS/MS
O60128	O60128	26	26	26	40S ribosomal protein S3	rps3		1	26	26	26	26	26	1	4	19	17	12	4	26	26	1	4	19	17	12	4	26	26	1	4	19	17	12	4	69.1	69.1	69.1	27.553	249	249	0	191.13	By MS/MS	By MS/MS	By matching	By matching	By MS/MS	By MS/MS
O60141	O60141	18	18	18	Protein saf4	saf4		1	18	18	18	7	5	5	7	18	18	11	8	7	5	5	7	18	18	11	8	7	5	5	7	18	18	11	8	55.5	55.5	55.5	34.693	299	299	0	73.475	By MS/MS	By MS/MS	By matching	By matching	By MS/MS	By MS/MS
O60143	O60143	18	18	14	60S ribosomal protein L7-C	rpl7c		1	18	18	14	16	15	13	11	8	10	13	6	16	15	13	11	8	10	13	6	12	11	10	9	7	7	11	6	47.8	47.8	40.2	28.73	251	251	0	77.221	By MS/MS	By MS/MS	By MS/MS	By MS/MS	By MS/MS	By MS/MS
O60198	O60198	2	2	2	S-adenosylmethionine synthase	sam1		1	2	2	2	2	2	0	0	0	1	0	0	2	2	0	0	0	1	0	0	2	2	0	0	0	1	0	0	6.3	6.3	6.3	41.831	382	382	0	11.272	By MS/MS	By MS/MS				By matching
O74175	O74175	22	22	22	60S ribosomal protein L13	rpl13		1	22	22	22	20	20	18	14	19	19	12	11	20	20	18	14	19	19	12	11	20	20	18	14	19	19	12	11	69.2	69.2	69.2	23.529	208	208	0	155.92	By MS/MS	By MS/MS	By MS/MS	By MS/MS	By MS/MS	By MS/MS
P52822;O74306	P52822;O74306	12;12	12;12	12;12	60S ribosomal protein L5-A;60S ribosomal protein L5-B	rpl5a;rpl5b	;	2	12	12	12	12	11	2	4	10	10	2	2	12	11	2	4	10	10	2	2	12	11	2	4	10	10	2	2	43.2	43.2	43.2	33.459	294	294;294	0	34.295	By MS/MS	By MS/MS	By matching	By matching	By MS/MS	By MS/MS
O74322	O74322	3	1	1	40S ribosomal protein S12-B	rps12b		1	3	1	1	3	3	0	1	2	2	2	2	1	1	0	0	0	0	0	0	1	1	0	0	0	0	0	0	28.4	10.1	10.1	15.871	148	148	0	14.751	By MS/MS	By MS/MS		By matching	By matching	By matching
O74329	O74329	5	5	5	40S ribosomal protein S29	rps29		1	5	5	5	5	5	3	2	5	4	3	1	5	5	3	2	5	4	3	1	5	5	3	2	5	4	3	1	58.9	58.9	58.9	6.6575	56	56	0	22.282	By MS/MS	By MS/MS	By matching	By matching	By MS/MS	By MS/MS
O74330	O74330	6	6	6	40S ribosomal protein S27	rps27		1	6	6	6	6	6	0	2	5	5	3	2	6	6	0	2	5	5	3	2	6	6	0	2	5	5	3	2	49.4	49.4	49.4	9.1718	83	83	0	48.531	By MS/MS	By MS/MS		By matching	By MS/MS	By MS/MS
O74341	O74341	15	15	15	T-complex protein 1 subunit gamma	cct3		1	15	15	15	14	15	0	0	0	3	3	0	14	15	0	0	0	3	3	0	14	15	0	0	0	3	3	0	35	35	35	58.48	528	528	0	57.895	By MS/MS	By MS/MS				By matching
O74370	O74370	24	24	24	Pre-mRNA-splicing factor cwf12	cwf12		1	24	24	24	13	13	8	8	22	19	13	11	13	13	8	8	22	19	13	11	13	13	8	8	22	19	13	11	84.3	84.3	84.3	25.633	217	217	0	181	By MS/MS	By MS/MS	By MS/MS	By MS/MS	By MS/MS	By MS/MS
O74391	O74391	11	1	1	60S ribosomal protein L25-B	rpl25b		1	11	1	1	10	10	5	6	10	9	6	5	1	1	0	0	1	1	0	0	1	1	0	0	1	1	0	0	51.8	8.5	8.5	15.767	141	141	1	-2	By MS/MS	By MS/MS	By matching	By matching	By matching	By matching
O74445;O60058	O74445	6;1	5;0	5;0	Probable 26S protease subunit rpt4	rpt4		2	6	5	5	6	6	0	0	1	1	1	0	5	5	0	0	1	1	1	0	5	5	0	0	1	1	1	0	17	13.9	13.9	43.608	388	388;809	0	19.123	By MS/MS	By MS/MS			By matching	By matching
O74538	O74538	11	5	5	60S ribosomal protein L27-B	rpl27b		1	11	5	5	11	11	7	6	10	10	8	5	5	5	5	4	5	5	5	4	5	5	5	4	5	5	5	4	77.2	36	36	15.305	136	136	0	45.736	By MS/MS	By MS/MS	By MS/MS	By MS/MS	By MS/MS	By MS/MS
O74548	O74548	1	1	1	Probable acetylornithine aminotransferase, mitochondrial	arg1		1	1	1	1	1	1	0	0	0	0	0	1	1	1	0	0	0	0	0	1	1	1	0	0	0	0	0	1	3.6	3.6	3.6	47.509	441	441	0	7.3364	By MS/MS	By matching
O74752	O74752	23	23	23	Mitochondrial protein import protein mas5	mas5		1	23	23	23	23	23	0	1	13	9	9	3	23	23	0	1	13	9	9	3	23	23	0	1	13	9	9	3	52.8	52.8	52.8	44.821	407	407	0	204.65	By MS/MS	By MS/MS		By matching	By matching	By matching
O74760	O74760	5	5	5	Eukaryotic translation initiation factor 3 subunit A	tif32		1	5	5	5	5	4	0	0	4	4	0	1	5	4	0	0	4	4	0	1	5	4	0	0	4	4	0	1	7.2	7.2	7.2	107.07	932	932	0	17.293	By MS/MS	By MS/MS			By matching	By matching
O74766	O74766	9	9	9	Probable delta-1-pyrroline-5-carboxylate dehydrogenase	SPBC24C6.04		1	9	9	9	9	9	0	2	3	3	3	0	9	9	0	2	3	3	3	0	9	9	0	2	3	3	3	0	23.5	23.5	23.5	60.218	548	548	0	47.22	By MS/MS	By MS/MS		By matching	By matching	By MS/MS
O74772	O74772	16	16	16	Pre-mRNA-splicing factor cwf14	cwf14		1	16	16	16	13	14	7	4	16	16	10	6	13	14	7	4	16	16	10	6	13	14	7	4	16	16	10	6	80.1	80.1	80.1	17.094	146	146	0	148.72	By MS/MS	By MS/MS	By MS/MS	By matching	By MS/MS	By MS/MS
O74791	O74791	3	3	3	GTPase grn1	grn1		1	3	3	3	3	3	0	0	2	2	1	0	3	3	0	0	2	2	1	0	3	3	0	0	2	2	1	0	7.9	7.9	7.9	52.434	470	470	0	8.0111	By MS/MS	By MS/MS			By matching	By matching
O74793	O74793	1	1	1	Uncharacterized protein C26H8.11c	SPBC26H8.11c		1	1	1	1	1	1	0	0	0	0	0	0	1	1	0	0	0	0	0	0	1	1	0	0	0	0	0	0	6.9	6.9	6.9	19.59	175	175	0	9.2644	By MS/MS	By MS/MS
O74836	O74836	14	14	9	60S ribosomal protein L1-B	rpl1b		1	14	14	9	12	13	6	6	10	10	7	5	12	13	6	6	10	10	7	5	7	8	4	4	5	5	5	4	50	50	32.9	23.917	216	216	0	119.4	By MS/MS	By MS/MS	By MS/MS	By MS/MS	By MS/MS	By MS/MS
O74864	O74864	9	9	9	60S acidic ribosomal protein P0	rpp0		1	9	9	9	8	9	0	0	1	1	6	0	8	9	0	0	1	1	6	0	8	9	0	0	1	1	6	0	38.1	38.1	38.1	33.565	312	312	0	41.202	By MS/MS	By MS/MS			By matching	By matching
Q92354;O74884	Q92354;O74884	15;15	15;15	15;15	60S ribosomal protein L24-A;60S ribosomal protein L24-B	rpl24a;rpl24b	;	2	15	15	15	13	12	10	11	14	12	7	9	13	12	10	11	14	12	7	9	13	12	10	11	14	12	7	9	54.4	54.4	54.4	16.836	149	149;149	0	68.197	By MS/MS	By MS/MS	By MS/MS	By MS/MS	By MS/MS	By MS/MS
O74887	O74887	1	1	1	Peroxiredoxin tpx1	tpx1		1	1	1	1	1	1	0	0	0	0	0	0	1	1	0	0	0	0	0	0	1	1	0	0	0	0	0	0	6.2	6.2	6.2	21.191	192	192	0	4.2652	By MS/MS	By matching
O74892	O74892	17	17	17	40S ribosomal protein S2	rps2		1	17	17	17	17	17	4	7	13	16	11	6	17	17	4	7	13	16	11	6	17	17	4	7	13	16	11	6	60.1	60.1	60.1	27.637	253	253	0	157.95	By MS/MS	By MS/MS	By MS/MS	By MS/MS	By MS/MS	By MS/MS
O74893	O74893	10	10	10	40S ribosomal protein S20	rps20		1	10	10	10	10	10	0	3	6	7	5	4	10	10	0	3	6	7	5	4	10	10	0	3	6	7	5	4	61.9	61.9	61.9	13.544	118	118	0	80.242	By MS/MS	By MS/MS		By MS/MS	By MS/MS	By MS/MS
O74894	O74894	8	8	7	26S protease regulatory subunit 6B homolog	rpt3		1	8	8	7	8	8	0	0	0	0	2	0	8	8	0	0	0	0	2	0	7	7	0	0	0	0	2	0	21.9	21.9	18.8	43.552	389	389	0	47.313	By MS/MS	By MS/MS
O74895	O74895	17	1	1	60S ribosomal protein L15-A	rpl15a		1	17	1	1	17	14	9	7	15	15	11	6	1	1	1	0	1	1	1	0	1	1	1	0	1	1	1	0	65.2	6	6	23.806	201	201	0	10.401	By MS/MS	By MS/MS	By MS/MS	By matching	By MS/MS	By MS/MS
O74904	O74904	12	12	12	60S ribosomal protein L35	rpl35		1	12	12	12	12	12	9	5	12	12	9	9	12	12	9	5	12	12	9	9	12	12	9	5	12	12	9	9	48.4	48.4	48.4	14.302	122	122	0	101.39	By MS/MS	By MS/MS	By MS/MS	By MS/MS	By MS/MS	By MS/MS
O74905	O74905	4	2	2	60S ribosomal protein L9-B	rpl9b		1	4	2	2	4	4	1	0	3	3	2	1	2	2	1	0	1	1	1	0	2	2	1	0	1	1	1	0	20.6	14.8	14.8	21.382	189	189	0	7.8122	By MS/MS	By MS/MS	By matching		By MS/MS	By matching
O74919	O74919	4	4	4	RNA-binding protein rnc1	rnc1		1	4	4	4	4	4	0	0	0	0	0	0	4	4	0	0	0	0	0	0	4	4	0	0	0	0	0	0	12.1	12.1	12.1	43.377	398	398	0	13.004	By MS/MS	By MS/MS
O74960	O74960	1	1	1	Probable sphingolipid long chain base-responsive protein pil1	pil1		1	1	1	1	1	1	0	0	1	1	0	0	1	1	0	0	1	1	0	0	1	1	0	0	1	1	0	0	2.6	2.6	2.6	39.805	351	351	0	3.7559	By MS/MS	By MS/MS			By matching	By matching
O74966	O74966	8	8	8	Small nuclear ribonucleoprotein G	smg1		1	8	8	8	3	4	3	3	7	8	8	5	3	4	3	3	7	8	8	5	3	4	3	3	7	8	8	5	62.3	62.3	62.3	8.6039	77	77	0	41.084	By MS/MS	By MS/MS	By MS/MS	By matching	By MS/MS	By MS/MS
O94236	O94236	3	3	3	Eukaryotic translation initiation factor 3 subunit D	moe1		1	3	3	3	3	2	0	0	0	0	1	0	3	2	0	0	0	0	1	0	3	2	0	0	0	0	1	0	6.5	6.5	6.5	62.635	567	567	0	4.2944	By MS/MS	By MS/MS
O94238	O94238	10	10	10	60S ribosomal protein L14	rpl14		1	10	10	10	10	9	3	3	8	7	3	5	10	9	3	3	8	7	3	5	10	9	3	3	8	7	3	5	56.7	56.7	56.7	15.21	134	134	0	40.652	By MS/MS	By MS/MS	By MS/MS	By MS/MS	By MS/MS	By MS/MS
O94245	O94245	2	2	2	UPF0300 protein C737.04	SPCC737.04		1	2	2	2	2	2	0	0	0	0	0	0	2	2	0	0	0	0	0	0	2	2	0	0	0	0	0	0	3.8	3.8	3.8	48.796	421	421	0	4.9184	By MS/MS	By MS/MS
O94260	O94260	2	2	2	Putative G3BP-like protein	nxt3		1	2	2	2	2	2	0	2	2	1	2	2	2	2	0	2	2	1	2	2	2	2	0	2	2	1	2	2	7.8	7.8	7.8	47.972	434	434	0	8.3119	By MS/MS	By MS/MS		By matching	By matching	By matching
O94284	O94284	3	3	3	Sulfide:quinone oxidoreductase, mitochondrial	hmt2		1	3	3	3	3	3	1	1	0	0	0	0	3	3	1	1	0	0	0	0	3	3	1	1	0	0	0	0	9.2	9.2	9.2	51.574	459	459	0	10.044	By MS/MS	By MS/MS	By matching	By matching
O94296	O94296	1	1	1	Probable phospholipid-transporting ATPase C887.12	SPBC887.12		1	1	1	1	1	1	0	0	1	1	1	0	1	1	0	0	1	1	1	0	1	1	0	0	1	1	1	0	0.8	0.8	0.8	142.38	1258	1258	1	-2	By MS/MS	By matching			By matching	By matching
O94316	O94316	88	88	86	Pre-mRNA-splicing factor cwf10	cwf10		1	88	88	86	74	70	41	33	80	78	65	41	74	70	41	33	80	78	65	41	72	68	39	31	78	76	63	39	75.5	75.5	75.5	111.31	984	984	0	323.31	By MS/MS	By MS/MS	By MS/MS	By MS/MS	By MS/MS	By MS/MS
O94329	O94329	1	1	1	DNA replication complex GINS protein psf2	psf2		1	1	1	1	0	0	0	0	1	1	0	0	0	0	0	0	1	1	0	0	0	0	0	0	1	1	0	0	3.8	3.8	3.8	21.341	183	183	1	-2					By MS/MS	By matching
O94359	O94359	4	4	4	Uncharacterized RNA-binding protein C428.12c	SPBC428.12c		1	4	4	4	2	2	1	1	4	4	3	2	2	2	1	1	4	4	3	2	2	2	1	1	4	4	3	2	51.7	51.7	51.7	12.915	116	116	0	79.689	By MS/MS	By MS/MS	By matching	By matching	By MS/MS	By MS/MS
O94413	O94413	3	3	3	Ribose-phosphate pyrophosphokinase 2	SPCC1620.06c		1	3	3	3	3	3	0	0	0	0	2	0	3	3	0	0	0	0	2	0	3	3	0	0	0	0	2	0	10.6	10.6	10.6	34.779	321	321	0	15.501	By MS/MS	By MS/MS
O94438	O94438	28	28	14	40S ribosomal protein S1-B	rps102		1	28	28	14	28	27	10	8	26	24	19	8	28	27	10	8	26	24	19	8	14	13	2	2	12	12	8	2	76.6	76.6	45.2	28.521	252	252	0	298.93	By MS/MS	By MS/MS	By MS/MS	By MS/MS	By MS/MS	By MS/MS
O94488	O94488	29	29	29	Microtubule organizer protein 1	mbo1		1	29	29	29	28	28	0	0	3	1	0	1	28	28	0	0	3	1	0	1	28	28	0	0	3	1	0	1	31.5	31.5	31.5	128.47	1115	1115	0	147.05	By MS/MS	By MS/MS			By matching	By matching
O94489	O94489	36	36	36	Elongation factor 3	tef3		1	36	36	36	34	36	2	3	15	16	17	6	34	36	2	3	15	16	17	6	34	36	2	3	15	16	17	6	45.8	45.8	45.8	115.8	1047	1047	0	281.35	By MS/MS	By MS/MS	By matching	By MS/MS	By MS/MS	By MS/MS
O94508	O94508	50	50	50	Pre-mRNA-splicing factor cwf11	cwf11		1	50	50	50	22	19	7	4	38	41	39	9	22	19	7	4	38	41	39	9	22	19	7	4	38	41	39	9	43.5	43.5	43.5	148.37	1284	1284	0	323.31	By MS/MS	By MS/MS	By MS/MS	By MS/MS	By MS/MS	By MS/MS
O94513	O94513	1	1	1	Eukaryotic translation initiation factor 3 subunit E	int6		1	1	1	1	1	1	0	0	0	0	0	0	1	1	0	0	0	0	0	0	1	1	0	0	0	0	0	0	3	3	3	57.114	501	501	0	3.33	By matching	By MS/MS
O94514	O94514	2	2	2	Nucleolar protein 56	nop56		1	2	2	2	1	2	0	1	1	0	0	0	1	2	0	1	1	0	0	0	1	2	0	1	1	0	0	0	4.4	4.4	4.4	55.388	497	497	0	8.0893	By MS/MS	By MS/MS		By matching	By matching
O94515	O94515	1	1	1	T-complex protein 1 subunit zeta	cct6		1	1	1	1	1	1	0	0	0	0	0	0	1	1	0	0	0	0	0	0	1	1	0	0	0	0	0	0	3.4	3.4	3.4	58.548	535	535	0	5.801	By MS/MS	By MS/MS
O94517	O94517	1	1	1	Probable proteasome subunit alpha type-1	SPBC646.16		1	1	1	1	1	1	0	0	0	0	0	0	1	1	0	0	0	0	0	0	1	1	0	0	0	0	0	0	5.7	5.7	5.7	26.539	244	244	0	4.0241	By MS/MS	By MS/MS
O94538	O94538	15	15	15	U4/U6.U5 tri-snRNP-associated protein snu66	snu66		1	15	15	15	15	15	0	0	2	2	0	0	15	15	0	0	2	2	0	0	15	15	0	0	2	2	0	0	35.1	35.1	35.1	74.733	649	649	0	75.538	By MS/MS	By MS/MS			By matching	By matching
O94548	O94548	1	1	1	Maintenance of telomere capping protein 1	SPCC1322.09		1	1	1	1	1	1	0	0	1	0	0	1	1	1	0	0	1	0	0	1	1	1	0	0	1	0	0	1	3.5	3.5	3.5	50.886	455	455	1	-2	By matching	By matching			By MS/MS
O94579	O94579	1	1	1	Probable proteasome subunit alpha type-2	pre8		1	1	1	1	1	1	0	0	0	0	0	0	1	1	0	0	0	0	0	0	1	1	0	0	0	0	0	0	5.3	5.3	5.3	26.404	245	245	0	4.3548	By MS/MS	By MS/MS
O94620	O94620	29	29	29	Pre-mRNA-splicing factor cwf17	cwf17		1	29	29	29	27	27	10	6	28	27	24	15	27	27	10	6	28	27	24	15	27	27	10	6	28	27	24	15	93.2	93.2	93.2	37.427	340	340	0	323.31	By MS/MS	By MS/MS	By MS/MS	By MS/MS	By MS/MS	By MS/MS
O94625	O94625	3	3	3	DnaJ-related protein spj1	spj1		1	3	3	3	3	3	0	1	0	0	2	1	3	3	0	1	0	0	2	1	3	3	0	1	0	0	2	1	8.9	8.9	8.9	42.383	381	381	0	11.469	By MS/MS	By MS/MS		By matching
O94634	O94634	1	1	1	Threonine dehydratase, mitochondrial	SPBC1677.03c		1	1	1	1	1	1	0	0	0	0	0	0	1	1	0	0	0	0	0	0	1	1	0	0	0	0	0	0	2.7	2.7	2.7	66.543	600	600	0	7.1176	By MS/MS	By matching
O94658;Q92365	O94658;Q92365	12;11	12;11	12;11	60S ribosomal protein L36-B;60S ribosomal protein L36-A	rpl36b;rpl36a	;	2	12	12	12	11	11	10	9	11	11	9	11	11	11	10	9	11	11	9	11	11	11	10	9	11	11	9	11	62.6	62.6	62.6	11.258	99	99;99	0	89.748	By MS/MS	By MS/MS	By MS/MS	By MS/MS	By MS/MS	By MS/MS
O94659	O94659	2	2	2	Probable nucleolar GTP-binding protein 1	nog1		1	2	2	2	2	2	0	1	2	1	0	0	2	2	0	1	2	1	0	0	2	2	0	1	2	1	0	0	4.8	4.8	4.8	72.798	642	642	0	10.084	By MS/MS	By MS/MS		By matching	By matching	By matching
O94679	O94679	1	1	1	Condensin complex subunit 1	cnd1		1	1	1	1	0	0	0	0	1	0	0	0	0	0	0	0	1	0	0	0	0	0	0	0	1	0	0	0	1	1	1	131.32	1158	1158	1	-2					By MS/MS
O94686	O94686	6	1	1	60S ribosomal protein L43-B	rpl43b		1	6	1	1	6	6	4	3	6	6	4	4	1	1	0	0	1	1	0	1	1	1	0	0	1	1	0	1	52.1	19.1	19.1	10.38	94	94	0	39.559	By MS/MS	By MS/MS	By matching	By matching	By MS/MS	By MS/MS
O94692	O94692	9	9	9	RuvB-like helicase 2	rvb2		1	9	9	9	9	8	0	1	1	3	2	1	9	8	0	1	1	3	2	1	9	8	0	1	1	3	2	1	22.8	22.8	22.8	51.561	465	465	0	57.457	By MS/MS	By MS/MS		By matching	By matching	By matching
O94693	O94693	4	4	4	LIN1-like protein	SPBC83.09c		1	4	4	4	2	3	0	0	0	0	3	3	2	3	0	0	0	0	3	3	2	3	0	0	0	0	3	3	16.2	16.2	16.2	47.387	408	408	0	12.505	By matching	By matching
O94715	O94715	7	4	4	40S ribosomal protein S15-A	rps15a		1	7	4	4	7	7	3	5	7	6	5	4	4	4	2	4	4	3	3	3	4	4	2	4	4	3	3	3	45.1	19	19	17.519	153	153	0	45.521	By MS/MS	By MS/MS	By MS/MS	By MS/MS	By MS/MS	By MS/MS
P00332	P00332	21	21	21	Alcohol dehydrogenase	adh1		1	21	21	21	19	19	2	7	4	4	9	0	19	19	2	7	4	4	9	0	19	19	2	7	4	4	9	0	74.3	74.3	74.3	37.396	350	350	0	196.98	By MS/MS	By MS/MS	By MS/MS	By MS/MS	By matching	By MS/MS
P04689;P04688	P04689;P04688	6;3	6;3	6;3	Tubulin alpha-2 chain;Tubulin alpha-1 chain	tub1;nda2	;	2	6	6	6	5	5	0	0	1	1	2	1	5	5	0	0	1	1	2	1	5	5	0	0	1	1	2	1	18.9	18.9	18.9	50.535	449	449;455	0	30.276	By MS/MS	By MS/MS			By matching	By MS/MS
P05219;CON__ENSEMBL:ENSBTAP00000025008	P05219	5;1	5;1	5;1	Tubulin beta chain	nda3		2	5	5	5	5	5	0	0	1	0	2	0	5	5	0	0	1	0	2	0	5	5	0	0	1	0	2	0	20.1	20.1	20.1	49.471	448	448;536	0	15.706	By MS/MS	By MS/MS			By matching
P05733;P59289	P05733;P59289	10;9	10;9	10;9	60S ribosomal protein L37-B;60S ribosomal protein L37-A	rpl37b;rpl37a	;	2	10	10	10	9	9	9	9	9	9	6	8	9	9	9	9	9	9	6	8	9	9	9	9	9	9	6	8	70.3	70.3	70.3	10.087	91	91;89	0	53.558	By MS/MS	By MS/MS	By MS/MS	By MS/MS	By MS/MS	By MS/MS
P05734	P05734	18	18	6	60S ribosomal protein L19-A	rpl19a		1	18	18	6	18	17	11	8	17	16	12	9	18	17	11	8	17	16	12	9	6	5	4	3	6	6	4	2	54.9	54.9	16.1	22.723	193	193	0	97.447	By MS/MS	By MS/MS	By MS/MS	By MS/MS	By MS/MS	By MS/MS
P05764	P05764	4	4	4	40S ribosomal protein S21	rps21		1	4	4	4	4	4	1	1	1	2	0	0	4	4	1	1	1	2	0	0	4	4	1	1	1	2	0	0	60.9	60.9	60.9	9.6166	87	87	0	19.661	By MS/MS	By MS/MS	By matching	By matching	By matching	By matching
P05767	P05767	6	6	6	60S ribosomal protein L39	rpl39		1	6	6	6	6	5	5	5	6	6	4	4	6	5	5	5	6	6	4	4	6	5	5	5	6	6	4	4	58.8	58.8	58.8	6.3084	51	51	0	44.626	By MS/MS	By MS/MS	By MS/MS	By MS/MS	By MS/MS	By MS/MS
P05933	P05933	4	4	4	Calmodulin	cam1		1	4	4	4	2	4	0	0	1	0	0	0	2	4	0	0	1	0	0	0	2	4	0	0	1	0	0	0	44.7	44.7	44.7	16.905	150	150	0	91.382	By MS/MS	By MS/MS			By matching
P07669	P07669	3	3	3	Triosephosphate isomerase	tpi1		1	3	3	3	2	2	0	3	2	1	2	0	2	2	0	3	2	1	2	0	2	2	0	3	2	1	2	0	12.9	12.9	12.9	27.227	249	249	0	17.668	By MS/MS	By MS/MS		By MS/MS	By matching	By matching
P08094	P08094	3	3	2	60S acidic ribosomal protein P2-alpha	rpp201		1	3	3	2	2	2	2	2	0	0	2	0	2	2	2	2	0	0	2	0	1	1	1	1	0	0	1	0	48.2	48.2	48.2	11.158	110	110	0	9.7114	By matching	By MS/MS	By matching	By matching
P09627;P28876	P09627	11;3	11;3	11;3	Plasma membrane ATPase 1	pma1		2	11	11	11	11	9	1	1	1	2	5	2	11	9	1	1	1	2	5	2	11	9	1	1	1	2	5	2	13.5	13.5	13.5	99.883	919	919;1010	0	36.75	By MS/MS	By MS/MS	By matching	By matching	By matching	By matching
P0C8R3;P0C016;P0CG72	P0C8R3;P0C016;P0CG72	12;12;6	12;12;6	6;6;0	Ubiquitin-40S ribosomal protein S27b;Ubiquitin;40S ribosomal protein S27b;Ubiquitin-40S ribosomal protein S27a;Ubiquitin;40S ribosomal protein S27a;Polyubiquitin;Ubiquitin	ubi5;ubi3;ubi4	;;	3	12	12	6	12	12	3	2	9	10	8	4	12	12	3	2	9	10	8	4	6	6	2	2	4	4	4	2	62.7	62.7	30	17.215	150	150;150;382	0	90.033	By MS/MS	By MS/MS	By matching	By matching	By MS/MS	By MS/MS
P0CH07;P0CH06	P0CH07;P0CH06	7;7	1;1	1;1	Ubiquitin-60S ribosomal protein L40;Ubiquitin;60S ribosomal protein L40	ubi2;ubi1	;	2	7	1	1	7	7	2	1	6	7	5	3	1	1	1	1	1	1	1	1	1	1	1	1	1	1	1	1	46.1	7.8	7.8	14.595	128	128;128	0	6.2967	By MS/MS	By MS/MS	By matching	By matching	By MS/MS	By MS/MS
P0CT55;P0CT54;P0CT53	P0CT55;P0CT54;P0CT53	35;35;35	35;35;35	35;35;35			;;	3	35	35	35	35	35	10	10	24	18	15	10	35	35	10	10	24	18	15	10	35	35	10	10	24	18	15	10	66.7	66.7	66.7	49.674	460	460;460;460	0	319.27	By MS/MS	By MS/MS	By MS/MS	By MS/MS	By MS/MS	By MS/MS
P0CT57;P0CT56	P0CT57;P0CT56	13;13	13;13	13;13			;	2	13	13	13	13	13	2	6	13	13	7	6	13	13	2	6	13	13	7	6	13	13	2	6	13	13	7	6	59	59	59	14.699	139	139;139	0	154.8	By MS/MS	By MS/MS	By matching	By MS/MS	By MS/MS	By MS/MS
P0CT59;P0CT58	P0CT59;P0CT58	15;15	15;15	15;15			;	2	15	15	15	15	15	1	2	9	9	7	2	15	15	1	2	9	9	7	2	15	15	1	2	9	9	7	2	84.6	84.6	84.6	14.76	130	130;130	0	117.3	By MS/MS	By MS/MS	By matching	By matching	By MS/MS	By MS/MS
P0CT61;P0CT60	P0CT61;P0CT60	11;11	11;11	11;11			;	2	11	11	11	11	10	1	0	9	10	5	2	11	10	1	0	9	10	5	2	11	10	1	0	9	10	5	2	54.7	54.7	54.7	14.882	139	139;139	0	134.9	By MS/MS	By MS/MS	By matching		By MS/MS	By MS/MS
P0CT63;P0CT62	P0CT63;P0CT62	8;8	8;8	8;8			;	2	8	8	8	8	8	2	5	8	8	2	4	8	8	2	5	8	8	2	4	8	8	2	5	8	8	2	4	52.5	52.5	52.5	6.9101	61	61;61	0	52.48	By MS/MS	By MS/MS	By MS/MS	By MS/MS	By MS/MS	By MS/MS
P0CT65;P0CT64	P0CT65;P0CT64	17;17	17;17	17;17			;	2	17	17	17	17	17	3	3	13	12	7	5	17	17	3	3	13	12	7	5	17	17	3	3	13	12	7	5	84.3	84.3	84.3	15.395	140	140;140	0	112.94	By MS/MS	By MS/MS	By matching	By matching	By MS/MS	By MS/MS
P0CT67;P0CT66	P0CT67;P0CT66	21;21	21;21	21;21			;	2	21	21	21	20	21	8	10	16	16	15	7	20	21	8	10	16	16	15	7	20	21	8	10	16	16	15	7	71.1	71.1	71.1	17.435	152	152;152	0	145.64	By MS/MS	By MS/MS	By MS/MS	By MS/MS	By MS/MS	By MS/MS
P0CT69;P0CT68	P0CT69;P0CT68	13;13	13;13	13;13			;	2	13	13	13	12	12	8	7	10	12	10	7	12	12	8	7	10	12	10	7	12	12	8	7	10	12	10	7	60.2	60.2	60.2	20.599	176	176;176	0	68.305	By MS/MS	By MS/MS	By MS/MS	By MS/MS	By MS/MS	By MS/MS
P0CT72;P0CT71;P0CT70	P0CT72;P0CT71;P0CT70	22;22;22	22;22;22	22;22;22			;;	3	22	22	22	21	19	17	17	18	18	14	11	21	19	17	17	18	18	14	11	21	19	17	17	18	18	14	11	72.7	72.7	72.7	27.1	253	253;253;253	0	139.05	By MS/MS	By MS/MS	By MS/MS	By MS/MS	By MS/MS	By MS/MS
P0CT74;P0CT73	P0CT74;P0CT73	26;26	26;26	26;26			;	2	26	26	26	26	26	7	6	22	19	12	4	26	26	7	6	22	19	12	4	26	26	7	6	22	19	12	4	86.2	86.2	86.2	17.5	152	152;152	0	238.59	By MS/MS	By MS/MS	By MS/MS	By MS/MS	By MS/MS	By MS/MS
P0CT76;P0CT75	P0CT76;P0CT75	15;15	15;15	15;15			;	2	15	15	15	15	14	6	5	13	13	10	6	15	14	6	5	13	13	10	6	15	14	6	5	13	13	10	6	62.9	62.9	62.9	15.655	143	143;143	0	119.82	By MS/MS	By MS/MS	By MS/MS	By MS/MS	By MS/MS	By MS/MS
P0CT78;P0CT77	P0CT78;P0CT77	16;16	16;16	16;16			;	2	16	16	16	16	16	4	6	16	15	7	7	16	16	4	6	16	15	7	7	16	16	4	6	16	15	7	7	60.9	60.9	60.9	19.891	174	174;174	0	114.55	By MS/MS	By MS/MS	By MS/MS	By matching	By MS/MS	By MS/MS
P0CT84;P0CT83	P0CT84;P0CT83	8;8	8;8	8;8			;	2	8	8	8	8	8	3	2	6	5	6	3	8	8	3	2	6	5	6	3	8	8	3	2	6	5	6	3	60.6	60.6	60.6	17.666	165	165;165	0	52.822	By MS/MS	By MS/MS	By MS/MS	By MS/MS	By MS/MS	By MS/MS
P10989	P10989	20	20	20	Actin	act1		1	20	20	20	20	20	3	6	9	8	14	5	20	20	3	6	9	8	14	5	20	20	3	6	9	8	14	5	62.1	62.1	62.1	41.764	375	375	0	172.3	By MS/MS	By MS/MS	By matching	By MS/MS	By MS/MS	By MS/MS
P17476;P17477	P17476;P17477	2;2	2;2	1;1	60S acidic ribosomal protein P1-alpha 1;60S acidic ribosomal protein P1-alpha 3	rpa1;rpa3	;	2	2	2	1	2	2	0	1	2	2	2	1	2	2	0	1	2	2	2	1	1	1	0	0	1	1	1	0	22	22	14.7	11.141	109	109;110	0	20.82	By MS/MS	By MS/MS		By matching	By MS/MS	By MS/MS
P18869	P18869	3	3	3	3-isopropylmalate dehydrogenase	leu1		1	3	3	3	3	3	0	1	0	1	1	0	3	3	0	1	0	1	1	0	3	3	0	1	0	1	1	0	8.4	8.4	8.4	39.732	371	371	0	13.705	By MS/MS	By MS/MS		By matching		By matching
P19117	P19117	2	2	2	Inorganic pyrophosphatase	ppa1		1	2	2	2	2	2	0	0	0	0	0	0	2	2	0	0	0	0	0	0	2	2	0	0	0	0	0	0	10	10	10	32.467	289	289	0	7.0014	By MS/MS	By MS/MS
P20772	P20772	6	6	6	Bifunctional purine biosynthetic protein ADE1;Phosphoribosylamine--glycine ligase;Phosphoribosylformylglycinamidine cyclo-ligase	ade1		1	6	6	6	6	5	0	0	0	0	1	0	6	5	0	0	0	0	1	0	6	5	0	0	0	0	1	0	15.2	15.2	15.2	85.23	788	788	0	31.321	By MS/MS	By MS/MS
P21696	P21696	9	9	9	Glycerol-3-phosphate dehydrogenase [NAD(+)] 1	gpd1		1	9	9	9	9	9	0	0	2	1	4	1	9	9	0	0	2	1	4	1	9	9	0	0	2	1	4	1	29.9	29.9	29.9	41.995	385	385	0	61.945	By MS/MS	By MS/MS			By matching	By matching
P22774	P22774	26	26	26	Heat shock 70 kDa protein, mitochondrial	ssp1		1	26	26	26	25	26	3	4	7	4	9	5	25	26	3	4	7	4	9	5	25	26	3	4	7	4	9	5	41.1	41.1	41.1	72.976	674	674	0	123.92	By MS/MS	By MS/MS	By matching	By matching	By matching	By matching
P23636	P23636	3	3	3	Major serine/threonine-protein phosphatase PP2A-2 catalytic subunit	ppa2		1	3	3	3	3	3	0	0	0	0	0	0	3	3	0	0	0	0	0	0	3	3	0	0	0	0	0	0	18.9	18.9	18.9	36.489	322	322	0	4.8892	By MS/MS	By MS/MS
P24487	P24487	22	22	22	ATP synthase subunit alpha, mitochondrial	atp1		1	22	22	22	21	21	1	1	7	6	2	6	21	21	1	1	7	6	2	6	21	21	1	1	7	6	2	6	46.5	46.5	46.5	58.587	536	536	0	149.74	By MS/MS	By MS/MS	By matching	By matching	By MS/MS	By matching
P24782	P24782	6	5	5	ATP-dependent RNA helicase dbp2	dbp2		1	6	5	5	6	5	0	0	2	2	2	1	5	4	0	0	2	2	1	1	5	4	0	0	2	2	1	1	13.5	11.5	11.5	61.547	550	550	0	26.376	By MS/MS	By MS/MS			By matching	By matching
P25457	P25457	14	9	9	60S ribosomal protein L7-B	rpl7b		1	14	9	9	11	12	10	10	9	9	9	6	6	7	6	7	7	5	6	5	6	7	6	7	7	5	6	5	33.2	25.6	25.6	28.449	250	250	0	42.173	By MS/MS	By MS/MS	By MS/MS	By MS/MS	By MS/MS	By MS/MS
P28189	P28189	14	14	14	40S ribosomal protein S13	rps13		1	14	14	14	14	14	5	5	11	12	9	8	14	14	5	5	11	12	9	8	14	14	5	5	11	12	9	8	66.2	66.2	66.2	16.953	151	151	0	117.97	By MS/MS	By MS/MS	By MS/MS	By MS/MS	By MS/MS	By MS/MS
P28748	P28748	2	2	2	GTP-binding nuclear protein spi1	spi1		1	2	2	2	2	2	0	1	2	2	1	2	2	2	0	1	2	2	1	2	2	2	0	1	2	2	1	2	9.7	9.7	9.7	24.555	216	216	0	9.0096	By MS/MS	By MS/MS		By matching	By matching	By matching
P31209	P31209	19	19	19	Polyadenylate-binding protein, cytoplasmic and nuclear	pab1		1	19	19	19	19	18	15	10	16	13	13	8	19	18	15	10	16	13	13	8	19	18	15	10	16	13	13	8	41	41	41	71.512	653	653	0	116.08	By MS/MS	By MS/MS	By MS/MS	By MS/MS	By MS/MS	By MS/MS
P31318	P31318	7	7	7	Protein arg11, mitochondrial;N-acetyl-gamma-glutamyl-phosphate reductase;Acetylglutamate kinase	arg11		1	7	7	7	7	7	0	0	0	0	0	0	7	7	0	0	0	0	0	0	7	7	0	0	0	0	0	0	11.8	11.8	11.8	97.704	885	885	0	24.679	By MS/MS	By MS/MS
P32747	P32747	6	6	6	Dihydroorotate dehydrogenase (quinone), mitochondrial	ura3		1	6	6	6	6	5	0	0	0	0	2	0	6	5	0	0	0	0	2	0	6	5	0	0	0	0	2	0	22.6	22.6	22.6	48.295	443	443	0	27.45	By MS/MS	By MS/MS
P35551	P35551	7	7	7	rRNA 2-O-methyltransferase fibrillarin	fib1		1	7	7	7	6	6	2	1	3	3	3	3	6	6	2	1	3	3	3	3	6	6	2	1	3	3	3	3	25.2	25.2	25.2	32.04	305	305	0	26.059	By MS/MS	By MS/MS	By matching	By matching	By matching	By matching
P35679	P35679	28	28	11	60S ribosomal protein L4-A	rpl4a		1	28	28	11	22	21	15	16	19	18	18	12	22	21	15	16	19	18	18	12	9	8	4	5	6	6	7	4	70.5	70.5	26.2	39.767	363	363	0	154.6	By MS/MS	By MS/MS	By MS/MS	By MS/MS	By MS/MS	By MS/MS
P36580	P36580	7	7	7	Fructose-bisphosphate aldolase	fba1		1	7	7	7	7	7	1	1	3	3	5	0	7	7	1	1	3	3	5	0	7	7	1	1	3	3	5	0	33.5	33.5	33.5	39.57	358	358	0	64.342	By MS/MS	By MS/MS	By matching	By matching	By matching	By matching
P36581	P36581	7	7	7	Calnexin homolog	cal1		1	7	7	7	7	7	0	0	0	0	0	0	7	7	0	0	0	0	0	0	7	7	0	0	0	0	0	0	17.3	17.3	17.3	63.465	560	560	0	40.745	By MS/MS	By MS/MS
P40372;P36584	P40372;P36584	31;31	31;31	31;31	60S ribosomal protein L3-A;60S ribosomal protein L3-B	rpl3a;rpl3b	;	2	31	31	31	30	26	20	16	27	24	22	15	30	26	20	16	27	24	22	15	30	26	20	16	27	24	22	15	58	58	58	43.802	388	388;388	0	252.67	By MS/MS	By MS/MS	By MS/MS	By MS/MS	By MS/MS	By MS/MS
P36585	P36585	12	12	3	60S ribosomal protein L28-A	rpl28a		1	12	12	3	11	11	7	5	9	10	7	6	11	11	7	5	9	10	7	6	3	3	2	1	2	3	2	2	66.2	66.2	15.5	16.653	148	148	0	106.68	By MS/MS	By MS/MS	By MS/MS	By MS/MS	By MS/MS	By MS/MS
P36591	P36591	12	12	12	Dihydrofolate reductase	dfr1		1	12	12	12	12	11	0	0	3	3	4	0	12	11	0	0	3	3	4	0	12	11	0	0	3	3	4	0	31.9	31.9	31.9	51.522	461	461	0	82.05	By MS/MS	By MS/MS			By matching	By matching
P36604	P36604	9	8	8	78 kDa glucose-regulated protein homolog	bip1		1	9	8	8	9	9	2	2	2	1	3	2	8	8	1	1	1	0	2	1	8	8	1	1	1	0	2	1	16.4	14.8	14.8	73.226	663	663	0	34.119	By MS/MS	By MS/MS	By matching	By matching	By matching	By matching
P36612	P36612	14	14	14	26S protease regulatory subunit 4 homolog	mts2		1	14	14	14	14	14	0	1	2	2	1	0	14	14	0	1	2	2	1	0	14	14	0	1	2	2	1	0	35.7	35.7	35.7	50.06	448	448	0	48.326	By MS/MS	By MS/MS		By matching	By matching	By matching
P36620	P36620	15	15	15	Acetolactate synthase, mitochondrial	ilv1		1	15	15	15	15	14	0	0	3	1	1	0	15	14	0	0	3	1	1	0	15	14	0	0	3	1	1	0	28.1	28.1	28.1	73.193	669	669	0	85.959	By MS/MS	By MS/MS			By matching	By matching
P36623	P36623	10	10	10	Phosphoglycerate mutase	gpm1		1	10	10	10	9	9	2	2	2	4	3	0	9	9	2	2	2	4	3	0	9	9	2	2	2	4	3	0	56.9	56.9	56.9	23.765	211	211	0	50.595	By MS/MS	By MS/MS	By matching	By matching	By matching	By matching
P39964	P39964	95	95	95	Pre-mRNA-splicing factor cdc5	cdc5		1	95	95	95	74	73	44	43	90	92	62	54	74	73	44	43	90	92	62	54	74	73	44	43	90	92	62	54	80.3	80.3	80.3	86.843	757	757	0	323.31	By MS/MS	By MS/MS	By MS/MS	By MS/MS	By MS/MS	By MS/MS
P40370	P40370	13	13	13	Enolase 1-1	eno101		1	13	13	13	13	13	5	7	7	7	9	3	13	13	5	7	7	7	9	3	13	13	5	7	7	7	9	3	41.5	41.5	41.5	47.435	439	439	0	149.8	By MS/MS	By MS/MS	By matching	By MS/MS	By MS/MS	By MS/MS
P40387	P40387	3	3	3	Alpha,alpha-trehalose-phosphate synthase [UDP-forming]	tps1		1	3	3	3	3	2	0	0	0	0	0	0	3	2	0	0	0	0	0	0	3	2	0	0	0	0	0	0	5.5	5.5	5.5	58.493	513	513	0	4.6436	By MS/MS	By MS/MS
P40921	P40921	2	2	2	Elongation factor 1-gamma	tef3		1	2	2	2	2	2	0	1	1	1	0	0	2	2	0	1	1	1	0	0	2	2	0	1	1	1	0	0	7.8	7.8	7.8	45.786	409	409	0	4.9463	By MS/MS	By MS/MS		By matching	By matching	By matching
P41836;Q9P7Q4	P41836	8;1	8;1	8;1	26S protease regulatory subunit 8 homolog	let1		2	8	8	8	8	8	1	0	0	1	1	0	8	8	1	0	0	1	1	0	8	8	1	0	0	1	1	0	25.6	25.6	25.6	45.069	403	403;792	0	41.335	By MS/MS	By MS/MS	By matching			By matching
P41887	P41887	42	42	42	Heat shock protein 90 homolog	swo1		1	42	42	42	42	42	1	11	19	19	16	2	42	42	1	11	19	19	16	2	42	42	1	11	19	19	16	2	53.8	53.8	53.8	80.595	704	704	0	323.31	By MS/MS	By MS/MS	By matching	By MS/MS	By MS/MS	By MS/MS
P41891	P41891	1	1	1	Protein gar2	gar2		1	1	1	1	1	1	0	0	1	1	0	0	1	1	0	0	1	1	0	0	1	1	0	0	1	1	0	0	4.2	4.2	4.2	52.987	500	500	0	14.26	By matching	By matching			By MS/MS	By MS/MS
P42656	P42656	6	6	5	DNA damage checkpoint protein rad24	rad24		1	6	6	5	6	6	0	1	2	2	0	0	6	6	0	1	2	2	0	0	5	5	0	1	2	2	0	0	27.4	27.4	24.4	30.082	270	270	0	26.247	By MS/MS	By MS/MS		By matching	By matching	By matching
P42657	P42657	3	2	2	DNA damage checkpoint protein rad25	rad25		1	3	2	2	3	3	0	0	0	1	0	0	2	2	0	0	0	1	0	0	2	2	0	0	0	1	0	0	12.6	9.6	9.6	30.369	270	270	0	4.9997	By MS/MS	By MS/MS				By matching
P47943	P47943	5	5	5	ATP-dependent RNA helicase eIF4A	tif1		1	5	5	5	5	4	0	1	1	0	1	0	5	4	0	1	1	0	1	0	5	4	0	1	1	0	1	0	13	13	13	44.436	392	392	0	11.015	By MS/MS	By MS/MS		By matching	By matching
P50999	P50999	7	7	7	T-complex protein 1 subunit delta	cct4		1	7	7	7	7	7	0	0	0	1	1	1	7	7	0	0	0	1	1	1	7	7	0	0	0	1	1	1	20.9	20.9	20.9	56.968	527	527	0	28.734	By MS/MS	By MS/MS				By matching
P52808	P52808	6	6	6	60S ribosomal protein L30-1	rpl30a		1	6	6	6	6	6	1	1	3	4	4	1	6	6	1	1	3	4	4	1	6	6	1	1	3	4	4	1	61.5	61.5	61.5	11.591	109	109	0	42.667	By MS/MS	By MS/MS	By MS/MS	By MS/MS	By MS/MS	By MS/MS
P56286	P56286	2	2	2	Eukaryotic translation initiation factor 2 subunit alpha	tif211		1	2	2	2	2	2	0	0	0	0	1	0	2	2	0	0	0	0	1	0	2	2	0	0	0	0	1	0	8.8	8.8	8.8	34.525	306	306	0	13.105	By MS/MS	By MS/MS
P56329	P56329	3	3	3	Probable eukaryotic translation initiation factor 2 subunit beta	tif212		1	3	3	3	3	3	0	2	2	1	2	1	3	3	0	2	2	1	2	1	3	3	0	2	2	1	2	1	14.3	14.3	14.3	35.96	321	321	0	17.329	By MS/MS	By MS/MS		By matching	By matching	By matching
P57728	P57728	11	2	2	60S ribosomal protein L28-B	rpl28b		1	11	2	2	10	10	7	5	9	9	6	5	2	2	2	1	2	2	1	1	2	2	2	1	2	2	1	1	66.2	15.5	15.5	16.685	148	148	0	14.883	By MS/MS	By MS/MS	By matching	By matching	By MS/MS	By MS/MS
P58234	P58234	9	9	3	40S ribosomal protein S19-A	rps19a		1	9	9	3	9	9	1	2	9	9	5	2	9	9	1	2	9	9	5	2	3	3	0	0	3	3	1	0	60.4	60.4	23.6	16.15	144	144	0	79.542	By MS/MS	By MS/MS	By matching	By matching	By MS/MS	By MS/MS
P78780	P78780	4	4	4	Probable aspartate-semialdehyde dehydrogenase	SPCC1827.06c		1	4	4	4	4	4	0	0	3	2	2	0	4	4	0	0	3	2	2	0	4	4	0	0	3	2	2	0	14.8	14.8	14.8	38.55	357	357	0	19.206	By MS/MS	By MS/MS			By MS/MS	By matching
P78794	P78794	28	28	28	Pre-mRNA-splicing factor cwf15	cwf15		1	28	28	28	24	23	18	18	27	26	20	26	24	23	18	18	27	26	20	26	24	23	18	18	27	26	20	26	69.1	69.1	69.1	30.432	265	265	0	287.93	By MS/MS	By MS/MS	By MS/MS	By MS/MS	By MS/MS	By MS/MS
P78795	P78795	8	8	8	Eukaryotic translation initiation factor 3 subunit G	tif35		1	8	8	8	8	7	0	0	2	3	3	1	8	7	0	0	2	3	3	1	8	7	0	0	2	3	3	1	37.9	37.9	37.9	31.494	282	282	0	42.44	By MS/MS	By MS/MS			By matching	By matching
P78812	P78812	8	8	8	6-phosphogluconate dehydrogenase, decarboxylating	SPBC660.16		1	8	8	8	8	8	0	0	0	0	0	0	8	8	0	0	0	0	0	0	8	8	0	0	0	0	0	0	24	24	24	53.679	492	492	0	32.243	By MS/MS	By MS/MS
P78827	P78827	5	5	5	Probable ketol-acid reductoisomerase, mitochondrial	ilv5		1	5	5	5	4	5	0	2	2	0	1	0	4	5	0	2	2	0	1	0	4	5	0	2	2	0	1	0	14.4	14.4	14.4	45.188	404	404	0	14.13	By MS/MS	By MS/MS		By matching	By matching
P78921	P78921	6	6	6	Probable T-complex protein 1 subunit theta	cct8		1	6	6	6	6	5	0	0	0	0	1	0	6	5	0	0	0	0	1	0	6	5	0	0	0	0	1	0	12.5	12.5	12.5	59.955	546	546	0	42.611	By MS/MS	By MS/MS
P78946	P78946	18	18	18	60S ribosomal protein L26	rpl26		1	18	18	18	18	18	11	10	18	16	11	12	18	18	11	10	18	16	11	12	18	18	11	10	18	16	11	12	69	69	69	14.341	126	126	0	115.17	By MS/MS	By MS/MS	By MS/MS	By MS/MS	By MS/MS	By MS/MS
P78958	P78958	37	37	17	Glyceraldehyde-3-phosphate dehydrogenase 1	tdh1		1	37	37	17	36	34	14	21	29	29	24	19	36	34	14	21	29	29	24	19	16	16	3	5	15	15	12	6	74.4	74.4	35.7	35.869	336	336	0	323.31	By MS/MS	By MS/MS	By MS/MS	By MS/MS	By MS/MS	By MS/MS
P79009;O74172	P79009;O74172	11;10	11;10	11;10	40S ribosomal protein S25-A;40S ribosomal protein S25-B	rps25a;rps25b	;	2	11	11	11	11	11	3	3	11	11	4	2	11	11	3	3	11	11	4	2	11	11	3	3	11	11	4	2	87.6	87.6	87.6	9.9586	89	89;88	0	69.308	By MS/MS	By MS/MS	By MS/MS	By MS/MS	By MS/MS	By MS/MS
P79015	P79015	14	3	3	60S ribosomal protein L32-A	rpl32a		1	14	3	3	12	12	10	9	11	13	9	8	2	2	2	2	2	2	2	2	2	2	2	2	2	2	2	2	70.9	17.3	17.3	14.458	127	127	0	10.863	By MS/MS	By MS/MS	By matching	By MS/MS	By MS/MS	By MS/MS
P79016	P79016	7	1	1	40S ribosomal protein S19-B	rps19b		1	7	1	1	7	7	1	2	7	7	4	2	1	1	0	0	1	1	0	0	1	1	0	0	1	1	0	0	44.1	7	7	16.062	143	143	0	3.1524	By MS/MS	By matching	By matching	By matching	By matching	By matching
P79071	P79071	17	17	17	60S ribosomal protein L6	rpl6		1	17	17	17	13	14	9	11	12	14	9	12	13	14	9	11	12	14	9	12	13	14	9	11	12	14	9	12	67.7	67.7	67.7	21.248	195	195	0	82.776	By MS/MS	By MS/MS	By MS/MS	By MS/MS	By MS/MS	By MS/MS
P87048	P87048	3	3	3	26S proteasome regulatory subunit rpn1	rpn1		1	3	3	3	3	3	0	0	1	1	1	0	3	3	0	0	1	1	1	0	3	3	0	0	1	1	1	0	5.3	5.3	5.3	97.998	891	891	0	13.556	By MS/MS	By MS/MS			By matching	By matching
P87051	P87051	10	10	10	Peptidyl-prolyl cis-trans isomerase ppi1	ppi1		1	10	10	10	9	9	6	4	10	10	9	6	9	9	6	4	10	10	9	6	9	9	6	4	10	10	9	6	61.3	61.3	61.3	16.864	155	155	0	107.33	By MS/MS	By MS/MS	By matching	By matching	By MS/MS	By MS/MS
P87126	P87126	37	37	37	Pre-mRNA-splicing factor cwf2	cwf2		1	37	37	37	28	26	11	14	37	36	21	17	28	26	11	14	37	36	21	17	28	26	11	14	37	36	21	17	84.5	84.5	84.5	44.281	388	388	0	323.31	By MS/MS	By MS/MS	By MS/MS	By MS/MS	By MS/MS	By MS/MS
P87144	P87144	7	7	7	Threonine--tRNA ligase, cytoplasmic	ths1		1	7	7	7	6	7	0	0	0	0	1	0	6	7	0	0	0	0	1	0	6	7	0	0	0	0	1	0	12.4	12.4	12.4	80.137	703	703	0	27.798	By MS/MS	By MS/MS
P87147	P87147	9	9	9	Nascent polypeptide-associated complex subunit alpha	egd2		1	9	9	9	9	9	0	4	6	5	5	0	9	9	0	4	6	5	5	0	9	9	0	4	6	5	5	0	72.8	72.8	72.8	18.785	173	173	0	52.578	By MS/MS	By MS/MS		By MS/MS	By matching	By matching
Q9P4W9;P87158	Q9P4W9;P87158	18;18	18;18	2;2	40S ribosomal protein S4-C;40S ribosomal protein S4-A	rps4c;rps4a	;	2	18	18	2	16	16	6	6	11	12	10	2	16	16	6	6	11	12	10	2	2	2	1	0	2	2	0	0	54.6	54.6	7.3	29.674	262	262;262	0	92.785	By MS/MS	By MS/MS	By MS/MS	By MS/MS	By MS/MS	By MS/MS
P87167	P87167	4	4	4	Uba3-binding protein but2	but2		1	4	4	4	4	4	0	0	0	0	1	0	4	4	0	0	0	0	1	0	4	4	0	0	0	0	1	0	13.6	13.6	13.6	43.625	390	390	0	35.524	By MS/MS	By MS/MS
P87238	P87238	1	1	1	CUE domain-containing protein 4, mitochondrial	SPCC4G3.13c		1	1	1	1	1	1	0	0	0	0	1	0	1	1	0	0	0	0	1	0	1	1	0	0	0	0	1	0	7.9	7.9	7.9	23.524	215	215	0	5.2928	By MS/MS	By matching
P87239	P87239	5	5	5	DnaJ homolog 1, mitochondrial	mdj1		1	5	5	5	5	5	0	0	0	0	1	0	5	5	0	0	0	0	1	0	5	5	0	0	0	0	1	0	16.1	16.1	16.1	57.188	528	528	0	18.068	By MS/MS	By MS/MS
P87312	P87312	66	66	66	Pre-mRNA-splicing factor cwf4	cwf4		1	66	66	66	47	43	23	11	62	61	46	24	47	43	23	11	62	61	46	24	47	43	23	11	62	61	46	24	63.5	63.5	63.5	80.84	674	674	0	323.31	By MS/MS	By MS/MS	By MS/MS	By MS/MS	By MS/MS	By MS/MS
Q09094	Q09094	1	1	1	Meiotic recombination protein rec15	rec15		1	1	1	1	0	0	0	0	0	1	0	0	0	0	0	0	0	1	0	0	0	0	0	0	0	1	0	0	4.4	4.4	4.4	20.507	180	180	0.0083102	2.8029						By MS/MS
Q09127;Q9P769	Q09127;Q9P769	19;18	19;18	19;18	60S ribosomal protein L10-A;60S ribosomal protein L10-B	rpl10a;rpl10b	;	2	19	19	19	19	19	9	6	17	17	13	8	19	19	9	6	17	17	13	8	19	19	9	6	17	17	13	8	72.4	72.4	72.4	25.373	221	221;221	0	78.479	By MS/MS	By MS/MS	By MS/MS	By MS/MS	By MS/MS	By MS/MS
Q09130	Q09130	5	5	5	Eukaryotic translation initiation factor 2 subunit gamma	tif213		1	5	5	5	5	5	0	0	0	0	3	0	5	5	0	0	0	0	3	0	5	5	0	0	0	0	3	0	16.1	16.1	16.1	48.78	446	446	0	9.3896	By MS/MS	By MS/MS
Q09171	Q09171	3	3	3	Pyruvate dehydrogenase E1 component subunit beta, mitochondrial	pdb1		1	3	3	3	3	3	0	0	0	0	0	0	3	3	0	0	0	0	0	0	3	3	0	0	0	0	0	0	12.8	12.8	12.8	39.623	366	366	0	9.6931	By MS/MS	By MS/MS
Q09188	Q09188	4	4	4	ADP,ATP carrier protein	anc1		1	4	4	4	4	4	0	1	2	1	3	1	4	4	0	1	2	1	3	1	4	4	0	1	2	1	3	1	13.4	13.4	13.4	35.02	322	322	0	14.304	By MS/MS	By MS/MS		By matching	By matching	By matching
Q09330	Q09330	6	6	6	mRNA export protein mlo3	mlo3		1	6	6	6	6	6	1	3	6	4	4	2	6	6	1	3	6	4	4	2	6	6	1	3	6	4	4	2	38.2	38.2	38.2	21.791	199	199	0	38.379	By MS/MS	By MS/MS	By matching	By matching	By MS/MS	By matching
Q09668	Q09668	5	5	5	60S ribosomal protein L22	rpl22		1	5	5	5	5	5	1	1	2	2	3	1	5	5	1	1	2	2	3	1	5	5	1	1	2	2	3	1	45.3	45.3	45.3	13.32	117	117	0	24.61	By MS/MS	By MS/MS	By matching	By matching	By MS/MS	By MS/MS
Q09740	Q09740	6	6	6	Probable glutamine--fructose-6-phosphate aminotransferase [isomerizing]			1	6	6	6	6	6	0	0	0	0	2	0	6	6	0	0	0	0	2	0	6	6	0	0	0	0	2	0	9.5	9.5	9.5	77.321	696	696	0	16.832	By MS/MS	By MS/MS
Q09756	Q09756	2	2	2	Hexokinase-1	hxk1		1	2	2	2	2	1	0	0	0	0	0	0	2	1	0	0	0	0	0	0	2	1	0	0	0	0	0	0	7	7	7	53.597	484	484	0.0028249	3.0373	By MS/MS	By MS/MS
Q09757	Q09757	19	19	4	40S ribosomal protein S9-A	rps9a		1	19	19	4	19	18	3	4	13	12	11	2	19	18	3	4	13	12	11	2	4	3	2	2	2	2	3	2	65.4	65.4	23.6	22.161	191	191	0	124.02	By MS/MS	By MS/MS	By matching	By MS/MS	By MS/MS	By MS/MS
Q09781	Q09781	28	14	14	40S ribosomal protein S1-A	rps101		1	28	14	14	28	27	9	7	22	22	18	7	14	13	1	1	8	10	7	1	14	13	1	1	8	10	7	1	76.2	45.2	45.2	28.488	252	252	0	157.36	By MS/MS	By MS/MS	By matching	By matching	By MS/MS	By MS/MS
Q09794	Q09794	3	3	3	Protein ura1;Glutamine-dependent carbamoyl-phosphate synthase;Aspartate carbamoyltransferase	ura1		1	3	3	3	3	3	0	0	0	0	0	0	3	3	0	0	0	0	0	0	3	3	0	0	0	0	0	0	2.1	2.1	2.1	248.31	2244	2244	0	9.6517	By MS/MS	By MS/MS
Q09856;O74803	Q09856	21;1	21;1	21;1	U4/U5/U6 small nuclear ribonucleoprotein prp3	prp3		2	21	21	21	20	20	1	2	9	6	1	1	20	20	1	2	9	6	1	1	20	20	1	2	9	6	1	1	45.2	45.2	45.2	62.588	542	542;368	0	103.78	By MS/MS	By MS/MS	By matching	By matching	By matching	By matching
Q09864	Q09864	10	10	10	Heat shock protein 60, mitochondrial	hsp60		1	10	10	10	10	10	0	2	1	0	3	0	10	10	0	2	1	0	3	0	10	10	0	2	1	0	3	0	20.3	20.3	20.3	62.167	582	582	0	45.344	By MS/MS	By MS/MS		By matching	By matching
Q09878	Q09878	2	2	2	Probable sulfite reductase [NADPH] flavoprotein component	SPCC584.01c		1	2	2	2	2	2	0	0	0	0	1	0	2	2	0	0	0	0	1	0	2	2	0	0	0	0	1	0	2.8	2.8	2.8	111.35	1006	1006	0	3.2845	By MS/MS	By MS/MS
Q09882	Q09882	47	47	47	Pre-mRNA-processing protein 45	prp45		1	47	47	47	38	39	27	26	46	45	30	28	38	39	27	26	46	45	30	28	38	39	27	26	46	45	30	28	77.6	77.6	77.6	62.696	557	557	0	323.31	By MS/MS	By MS/MS	By MS/MS	By MS/MS	By MS/MS	By MS/MS
Q09900	Q09900	7	7	5	60S ribosomal protein L38-2	rpl38b		1	7	7	5	7	7	2	0	7	6	2	2	7	7	2	0	7	6	2	2	5	5	1	0	5	4	1	2	68.9	68.9	52.7	8.3388	74	74	0	35.513	By MS/MS	By MS/MS	By matching		By MS/MS	By MS/MS
Q09909	Q09909	78	78	78	Pre-mRNA-splicing factor cwf19	cwf19		1	78	78	78	47	49	1	3	73	73	56	50	47	49	1	3	73	73	56	50	47	49	1	3	73	73	56	50	79.5	79.5	79.5	74.419	639	639	0	323.31	By MS/MS	By MS/MS	By matching	By MS/MS	By MS/MS	By MS/MS
Q10101	Q10101	18	18	18	40S ribosomal protein S7	rps7		1	18	18	18	18	18	6	6	13	15	10	4	18	18	6	6	13	15	10	4	18	18	6	6	13	15	10	4	71.3	71.3	71.3	21.947	195	195	0	124.35	By MS/MS	By MS/MS	By matching	By MS/MS	By MS/MS	By MS/MS
Q10163	Q10163	10	10	10	Small nuclear ribonucleoprotein-associated protein B	smb1		1	10	10	10	5	5	7	8	9	10	8	7	5	5	7	8	9	10	8	7	5	5	7	8	9	10	8	7	59.2	59.2	59.2	15.476	147	147	0	69.639	By MS/MS	By MS/MS	By MS/MS	By MS/MS	By MS/MS	By MS/MS
Q10178	Q10178	5	5	5	U2 snRNP component prp10	prp10		1	5	5	5	5	5	0	2	0	0	0	0	5	5	0	2	0	0	0	0	5	5	0	2	0	0	0	0	7	7	7	137.18	1205	1205	0	14.415	By MS/MS	By MS/MS		By matching
Q10179	Q10179	6	6	6	Putative glycine--tRNA ligase	grs1		1	6	6	6	6	6	0	1	0	0	2	0	6	6	0	1	0	0	2	0	6	6	0	1	0	0	2	0	12.4	12.4	12.4	74.004	652	652	0	17.149	By MS/MS	By MS/MS		By matching
Q10192	Q10192	10	2	2	60S ribosomal protein L18-A	rpl18a		1	10	2	2	10	9	4	5	9	8	7	4	2	2	1	2	2	2	2	2	2	2	1	2	2	2	2	2	46	12.8	12.8	21.19	187	187	0	51.834	By MS/MS	By MS/MS	By matching	By MS/MS	By MS/MS	By MS/MS
Q10195	Q10195	2	2	2	Uncharacterized protein C11C11.06c	SPBC11C11.06c		1	2	2	2	2	2	0	0	0	1	1	0	2	2	0	0	0	1	1	0	2	2	0	0	0	1	1	0	13.5	13.5	13.5	19.126	178	178	0	7.4347	By MS/MS	By MS/MS				By matching
Q10208	Q10208	25	25	25	Pyruvate kinase	pyk1		1	25	25	25	24	25	0	4	10	9	7	1	24	25	0	4	10	9	7	1	24	25	0	4	10	9	7	1	73.7	73.7	73.7	55.514	509	509	0	149.12	By MS/MS	By MS/MS		By MS/MS	By matching	By matching
Q10209	Q10209	6	6	6	Uncharacterized J domain-containing protein C4H3.01	SPAC4H3.01		1	6	6	6	6	5	0	0	4	4	3	0	6	5	0	0	4	4	3	0	6	5	0	0	4	4	3	0	14.3	14.3	14.3	44.768	392	392	0	19.561	By MS/MS	By MS/MS			By MS/MS	By matching
Q10232	Q10232	7	7	5	60S ribosomal protein L9-A	rpl9a		1	7	7	5	6	6	2	1	5	4	3	3	6	6	2	1	5	4	3	3	4	4	2	1	3	2	2	2	25.8	25.8	20	21.513	190	190	0	25.935	By MS/MS	By MS/MS	By matching	By matching	By MS/MS	By MS/MS
Q10234	Q10234	4	4	4	Probable 37S ribosomal protein S5, mitochondrial	mrps5		1	4	4	4	4	4	0	0	0	0	0	0	4	4	0	0	0	0	0	0	4	4	0	0	0	0	0	0	14.5	14.5	14.5	43.957	387	387	0	18.098	By MS/MS	By MS/MS
Q10281	Q10281	5	5	5	Guanine nucleotide-binding protein subunit beta-like protein	rkp1		1	5	5	5	5	5	0	2	0	2	0	0	5	5	0	2	0	2	0	0	5	5	0	2	0	2	0	0	24.8	24.8	24.8	34.851	314	314	0	11.621	By MS/MS	By MS/MS		By MS/MS		By matching
Q10284	Q10284	33	33	33	Heat shock protein sks2	sks2		1	33	33	33	33	31	4	9	21	21	18	6	33	31	4	9	21	21	18	6	33	31	4	9	21	21	18	6	52	52	52	67.205	613	613	0	263.56	By MS/MS	By MS/MS	By matching	By MS/MS	By MS/MS	By MS/MS
Q10289	Q10289	7	7	7	Fatty acid synthase subunit alpha;Acyl carrier;3-oxoacyl-[acyl-carrier-protein] reductase;3-oxoacyl-[acyl-carrier-protein] synthase	fas2		1	7	7	7	6	7	0	1	1	3	2	0	6	7	0	1	1	3	2	0	6	7	0	1	1	3	2	0	4.8	4.8	4.8	202.17	1842	1842	0	28.718	By MS/MS	By MS/MS		By matching	By matching	By matching
Q10327	Q10327	5	5	5	Uncharacterized protein C32A11.02c	SPAC32A11.02c		1	5	5	5	5	5	0	0	0	0	0	0	5	5	0	0	0	0	0	0	5	5	0	0	0	0	0	0	10	10	10	97.077	851	851	0	15.601	By MS/MS	By MS/MS
Q10330	Q10330	14	14	4	60S ribosomal protein L25-A	rpl25a		1	14	14	4	11	11	6	8	10	9	7	5	11	11	6	8	10	9	7	5	2	2	1	2	1	1	1	0	65.2	65.2	18.4	15.835	141	141	0	88.597	By MS/MS	By MS/MS	By MS/MS	By MS/MS	By MS/MS	By MS/MS
Q10353	Q10353	3	3	3	Ribosome biogenesis protein rlp24	rlp24		1	3	3	3	2	3	0	0	1	2	1	0	2	3	0	0	1	2	1	0	2	3	0	0	1	2	1	0	12.5	12.5	12.5	22.28	192	192	0	9.4986	By MS/MS	By MS/MS			By matching	By matching
Q10414	Q10414	24	24	24	CWF19-like protein mug161	mug161		1	24	24	24	11	12	0	0	23	22	23	12	11	12	0	0	23	22	23	12	11	12	0	0	23	22	23	12	44.4	44.4	44.4	63.216	561	561	0	131.88	By matching	By MS/MS			By MS/MS	By MS/MS
Q10425	Q10425	4	4	4	Eukaryotic translation initiation factor 3 subunit B	SPAC25G10.08		1	4	4	4	3	4	0	1	1	1	1	0	3	4	0	1	1	1	1	0	3	4	0	1	1	1	1	0	5.4	5.4	5.4	84.034	725	725	0	20.088	By MS/MS	By MS/MS		By matching	By matching	By matching
Q10475	Q10475	16	16	16	Eukaryotic translation initiation factor 4 gamma	tif471		1	16	16	16	15	16	6	11	13	15	2	0	15	16	6	11	13	15	2	0	15	16	6	11	13	15	2	0	17.6	17.6	17.6	154.03	1403	1403	0	48.441	By MS/MS	By MS/MS	By matching	By MS/MS	By MS/MS	By MS/MS
Q10477	Q10477	1	1	1	Mediator of RNA polymerase II transcription subunit 27	med27		1	1	1	1	1	1	0	0	1	1	1	0	1	1	0	0	1	1	1	0	1	1	0	0	1	1	1	0	4	4	4	31.092	273	273	0	3.4543	By MS/MS	By MS/MS			By matching	By matching
Q12381	Q12381	23	23	22	Pre-mRNA-splicing factor prp1	prp1		1	23	23	22	23	23	1	1	6	7	4	1	23	23	1	1	6	7	4	1	22	22	0	0	5	6	3	0	28.8	28.8	28.8	103	906	906	0	157.01	By MS/MS	By MS/MS	By matching	By matching	By MS/MS	By matching
Q1K9C2	Q1K9C2	3	3	3	Sulfite reductase [NADPH] subunit beta	sir1		1	3	3	3	3	3	0	1	0	0	1	0	3	3	0	1	0	0	1	0	3	3	0	1	0	0	1	0	2.9	2.9	2.9	163.84	1473	1473	0	7.84	By MS/MS	By matching		By matching
Q7LL14	Q7LL14	8	8	8	Probable U2 small nuclear ribonucleoprotein B	msl1		1	8	8	8	6	5	2	2	8	7	3	2	6	5	2	2	8	7	3	2	6	5	2	2	8	7	3	2	66.7	66.7	66.7	12.667	111	111	0	57.95	By MS/MS	By MS/MS	By MS/MS	By MS/MS	By MS/MS	By MS/MS
Q8TFH1	Q8TFH1	13	13	5	60S ribosomal protein L18-B	rpl18b		1	13	13	5	13	12	6	5	12	11	8	2	13	12	6	5	12	11	8	2	5	5	3	2	5	5	3	0	52.9	52.9	27.3	21.184	187	187	0	71.323	By MS/MS	By MS/MS	By MS/MS	By MS/MS	By MS/MS	By MS/MS
Q92345	Q92345	27	27	27	Probable pyruvate decarboxylase C1F8.07c	SPAC1F8.07c		1	27	27	27	26	26	7	8	18	19	15	6	26	26	7	8	18	19	15	6	26	26	7	8	18	19	15	6	46.2	46.2	46.2	61.719	569	569	0	277.11	By MS/MS	By MS/MS	By matching	By MS/MS	By MS/MS	By MS/MS
Q92366	Q92366	5	5	5	60S ribosomal protein L29	rpl29		1	5	5	5	4	3	4	2	4	2	1	3	4	3	4	2	4	2	1	3	4	3	4	2	4	2	1	3	45.9	45.9	45.9	7.2021	61	61	0	15.32	By MS/MS	By MS/MS	By MS/MS	By matching	By MS/MS	By MS/MS
Q96WV0	Q96WV0	5	5	5	Uncharacterized urease accessory protein ureG-like	SPCPB16A4.05c		1	5	5	5	4	5	0	0	0	0	0	0	4	5	0	0	0	0	0	0	4	5	0	0	0	0	0	0	23.1	23.1	23.1	31.33	286	286	0	27.424	By MS/MS	By MS/MS
Q9C0X6	Q9C0X6	10	10	10	RuvB-like helicase 1	rvb1		1	10	10	10	10	10	0	1	1	2	0	0	10	10	0	1	1	2	0	0	10	10	0	1	1	2	0	0	29.8	29.8	29.8	50.052	456	456	0	36.031	By MS/MS	By MS/MS		By matching	By matching	By matching
Q9C0Z7;P05752	Q9C0Z7;P05752	18;17	18;17	18;17	40S ribosomal protein S6-B;40S ribosomal protein S6-A	rps6b;rps6a	;	2	18	18	18	18	18	7	6	17	15	9	6	18	18	7	6	17	15	9	6	18	18	7	6	17	15	9	6	65.3	65.3	65.3	27.475	239	239;239	0	213.91	By MS/MS	By MS/MS	By MS/MS	By MS/MS	By MS/MS	By MS/MS
Q9C1X0	Q9C1X0	14	14	14	Uncharacterized WD repeat-containing protein C713.05	SPBC713.05		1	14	14	14	5	5	14	13	7	6	2	0	5	5	14	13	7	6	2	0	5	5	14	13	7	6	2	0	34.3	34.3	34.3	32.956	297	297	0	100.5	By matching	By matching	By MS/MS	By MS/MS	By MS/MS	By MS/MS
Q9HE06	Q9HE06	15	15	15	Putative pre-mRNA-splicing factor ATP-dependent RNA helicase C20H4.09	SPAC20H4.09		1	15	15	15	4	5	15	13	5	5	3	0	4	5	15	13	5	5	3	0	4	5	15	13	5	5	3	0	17	17	17	73.032	647	647	0	95.161	By MS/MS	By MS/MS	By MS/MS	By MS/MS	By MS/MS	By MS/MS
Q9HE07	Q9HE07	61	61	61	Uncharacterized protein C20H4.06c	SPAC20H4.06c		1	61	61	61	25	18	58	51	23	25	9	2	25	18	58	51	23	25	9	2	25	18	58	51	23	25	9	2	76.6	76.6	76.6	60.763	534	534	0	323.31	By MS/MS	By MS/MS	By MS/MS	By MS/MS	By MS/MS	By MS/MS
Q9HEQ9	Q9HEQ9	5	5	5	Single-stranded TG1-3 DNA-binding protein	tcg1		1	5	5	5	5	5	1	1	4	3	2	1	5	5	1	1	4	3	2	1	5	5	1	1	4	3	2	1	19.5	19.5	19.5	38.002	349	349	0	11.905	By MS/MS	By MS/MS	By matching	By matching	By matching	By MS/MS
Q9HGL8	Q9HGL8	8	8	3	60S ribosomal protein L43-A	rpl43a		1	8	8	3	8	8	5	4	8	8	6	4	8	8	5	4	8	8	6	4	3	3	1	1	3	3	2	1	64.9	64.9	31.9	10.422	94	94	0	55.711	By MS/MS	By MS/MS	By MS/MS	By MS/MS	By MS/MS	By MS/MS
Q9P3T6	Q9P3T6	15	15	1	40S ribosomal protein S5-B	rps5b		1	15	15	1	15	14	3	3	11	11	8	3	15	14	3	3	11	11	8	3	1	1	1	0	0	1	0	0	58.6	58.6	5.4	22.357	203	203	0	151.88	By MS/MS	By MS/MS	By matching	By matching	By MS/MS	By MS/MS
Q9P546;Q9Y7L8	Q9P546;Q9Y7L8	4;2	4;2	4;2	40S ribosomal protein S0-B;40S ribosomal protein S0-A	rps0b;rps0a	;	2	4	4	4	4	4	0	1	1	0	1	0	4	4	0	1	1	0	1	0	4	4	0	1	1	0	1	0	26.8	26.8	26.8	31.42	287	287;292	0	30.515	By MS/MS	By MS/MS		By matching	By matching
Q9P6K7	Q9P6K7	2	2	2	tRNA-aminoacylation cofactor arc1	SPAC30C2.04		1	2	2	2	2	2	0	0	0	1	0	0	2	2	0	0	0	1	0	0	2	2	0	0	0	1	0	0	4.7	4.7	4.7	50.606	450	450	0	5.9122	By MS/MS	By MS/MS				By matching
Q9P6R2	Q9P6R2	1	1	1	Uncharacterized protein C13E7.08c	SPBC13E7.08c		1	1	1	1	1	0	0	0	0	0	0	0	1	0	0	0	0	0	0	0	1	0	0	0	0	0	0	0	3.7	3.7	3.7	48.733	429	429	0.0083333	2.808	By MS/MS
Q9P6R9	Q9P6R9	22	22	22	Pre-mRNA-splicing factor cwf22	cwf22		1	22	22	22	16	16	16	17	18	17	9	6	16	16	16	17	18	17	9	6	16	16	16	17	18	17	9	6	21.1	21.1	21.1	102.77	887	887	0	88.236	By MS/MS	By MS/MS	By MS/MS	By MS/MS	By MS/MS	By MS/MS
Q9P784	Q9P784	25	8	8	60S ribosomal protein L4-B	rpl4b		1	25	8	8	21	21	14	13	18	16	17	12	8	8	3	2	5	4	6	4	8	8	3	2	5	4	6	4	65.3	23.4	23.4	39.91	363	363	0	61.579	By MS/MS	By MS/MS	By MS/MS	By MS/MS	By MS/MS	By MS/MS
Q9P7B7	Q9P7B7	31	31	31	Uncharacterized protein C140.04	SPAC140.04		1	31	31	31	27	25	20	15	28	27	20	22	27	25	20	15	28	27	20	22	27	25	20	15	28	27	20	22	69.8	69.8	69.8	35.323	295	295	0	323.31	By MS/MS	By MS/MS	By MS/MS	By MS/MS	By MS/MS	By MS/MS
Q9P7C6	Q9P7C6	20	20	20	Pre-mRNA-splicing factor cwf23	cwf23		1	20	20	20	12	9	2	2	20	20	7	1	12	9	2	2	20	20	7	1	12	9	2	2	20	20	7	1	52.6	52.6	52.6	34.574	289	289	0	144.96	By matching	By matching	By matching	By matching	By MS/MS	By MS/MS
Q9P7D1	Q9P7D1	1	1	1	Uncharacterized protein P4H10.18c	SPBP4H10.18c		1	1	1	1	0	0	0	0	1	1	0	1	0	0	0	0	1	1	0	1	0	0	0	0	1	1	0	1	3.2	3.2	3.2	35.879	314	314	0.0082873	2.7311					By MS/MS	By matching
Q9P7D4	Q9P7D4	2	2	2	Homocitrate dehydratase, mitochondrial	SPBP4H10.15		1	2	2	2	1	2	1	1	1	1	1	1	1	2	1	1	1	1	1	1	1	2	1	1	1	1	1	1	3.1	3.1	3.1	99.9	918	918	0.005618	2.9542	By MS/MS	By MS/MS	By matching	By matching	By matching	By matching
Q9P7H6	Q9P7H6	3	3	3	Uncharacterized protein C1782.03	SPAC1782.03		1	3	3	3	3	3	0	0	0	0	0	0	3	3	0	0	0	0	0	0	3	3	0	0	0	0	0	0	12.4	12.4	12.4	40.741	355	355	0	7.4019	By MS/MS	By MS/MS
Q9P7J6	Q9P7J6	14	3	3	40S ribosomal protein S17-B	rps17b		1	14	3	3	14	14	7	6	9	9	4	0	3	3	1	1	1	1	1	0	3	3	1	1	1	1	1	0	78.8	33.3	33.3	15.534	132	132	0	14.743	By MS/MS	By MS/MS	By matching	By matching	By MS/MS	By MS/MS
Q9P7L5	Q9P7L5	8	8	8	Ornithine aminotransferase car2	car2		1	8	8	8	8	8	0	0	0	0	0	0	8	8	0	0	0	0	0	0	8	8	0	0	0	0	0	0	22.8	22.8	22.8	48.247	438	438	0	32.904	By MS/MS	By MS/MS
Q9P7L8	Q9P7L8	1	1	1	Pre-mRNA-splicing factor sap62	sap62		1	1	1	1	1	0	0	0	0	0	0	0	1	0	0	0	0	0	0	0	1	0	0	0	0	0	0	0	7.4	7.4	7.4	24.986	217	217	0	5.964	By MS/MS
Q9P7R9	Q9P7R9	54	54	54	Pre-mRNA-splicing factor cwf3	cwf3		1	54	54	54	40	37	16	12	51	53	41	18	40	37	16	12	51	53	41	18	40	37	16	12	51	53	41	18	50	50	50	92.636	790	790	0	323.31	By MS/MS	By MS/MS	By MS/MS	By MS/MS	By MS/MS	By MS/MS
Q9P7S7	Q9P7S7	2	2	2	Nucleolar protein 58	nop58		1	2	2	2	2	2	0	0	2	1	0	1	2	2	0	0	2	1	0	1	2	2	0	0	2	1	0	1	4.5	4.5	4.5	55.758	508	508	0	3.6253	By matching	By MS/MS			By MS/MS	By matching
Q9P7W3	Q9P7W3	1	1	1	Probable ATP-citrate synthase subunit 1	SPBC1703.07		1	1	1	1	1	1	0	0	1	0	0	0	1	1	0	0	1	0	0	0	1	1	0	0	1	0	0	0	2.4	2.4	2.4	67.203	615	615	0	9.5274	By MS/MS	By MS/MS			By matching
Q9P7Z6	Q9P7Z6	8	8	8	Uncharacterized protein C5E4.10c	SPCC5E4.10c		1	8	8	8	0	2	3	3	8	8	5	6	0	2	3	3	8	8	5	6	0	2	3	3	8	8	5	6	41.4	41.4	41.4	23.914	198	198	0	52.579		By matching	By matching	By matching	By MS/MS	By MS/MS
Q9UQW6	Q9UQW6	11	11	11	Acetyl-CoA acetyltransferase	erg10		1	11	11	11	10	10	0	0	1	1	1	0	10	10	0	0	1	1	1	0	10	10	0	0	1	1	1	0	46.8	46.8	46.8	40.997	395	395	0	55.626	By MS/MS	By MS/MS			By matching	By MS/MS
Q9UQY2	Q9UQY2	3	3	3	Probable proteasome subunit beta type-6	pam1		1	3	3	3	3	3	0	0	0	0	0	0	3	3	0	0	0	0	0	0	3	3	0	0	0	0	0	0	23.6	23.6	23.6	25.082	225	225	0	7.6197	By MS/MS	By matching
Q9UR27	Q9UR27	2	2	2	54S ribosomal protein L31, mitochondrial	mrpl31		1	2	2	2	2	1	1	1	1	0	0	1	2	1	1	1	1	0	0	1	2	1	1	1	1	0	0	1	17.4	17.4	17.4	13.355	115	115	0	5.4925	By MS/MS	By MS/MS	By matching	By MS/MS	By matching
Q9URM2	Q9URM2	5	5	5	Probable transketolase	SPBC2G5.05		1	5	5	5	5	5	0	2	1	0	2	1	5	5	0	2	1	0	2	1	5	5	0	2	1	0	2	1	9.9	9.9	9.9	75.181	685	685	0	26.679	By MS/MS	By MS/MS		By matching	By matching
Q9URX6	Q9URX6	17	17	17	60S ribosomal protein L31	rpl31		1	17	17	17	17	17	7	6	16	16	7	7	17	17	7	6	16	16	7	7	17	17	7	6	16	16	7	7	66.4	66.4	66.4	13.261	113	113	0	116.7	By MS/MS	By MS/MS	By MS/MS	By MS/MS	By MS/MS	By MS/MS
Q9US22	Q9US22	17	17	1	60S ribosomal protein L15-B	rpl15b		1	17	17	1	17	14	9	8	15	15	11	7	17	14	9	8	15	15	11	7	1	1	1	1	1	1	1	1	65.2	65.2	6	23.822	201	201	0	114.78	By MS/MS	By MS/MS	By MS/MS	By MS/MS	By MS/MS	By MS/MS
Q9USG6	Q9USG6	8	8	4	60S ribosomal protein L33-B	rpl33b		1	8	8	4	7	7	2	1	6	6	4	0	7	7	2	1	6	6	4	0	4	4	2	1	4	4	2	0	55.6	55.6	32.4	12.108	108	108	0	33.458	By MS/MS	By MS/MS	By matching	By matching	By MS/MS	By MS/MS
Q9USG8	Q9USG8	2	2	2	Meiotically up-regulated gene 190 protein	mug190		1	2	2	2	1	2	1	1	1	1	1	1	1	2	1	1	1	1	1	1	1	2	1	1	1	1	1	1	1.3	1.3	1.3	133.68	1188	1188	0.0055866	2.9229	By MS/MS	By MS/MS	By matching	By matching	By matching	By MS/MS
Q9USM5	Q9USM5	1	1	1	Probable ubiquitin carboxyl-terminal hydrolase 1	ubp1		1	1	1	1	0	1	0	0	1	0	0	0	0	1	0	0	1	0	0	0	0	1	0	0	1	0	0	0	1.3	1.3	1.3	98.655	849	849	0.0082645	2.728		By MS/MS			By MS/MS
Q9USP6	Q9USP6	3	3	3	Clathrin light chain	clc1		1	3	3	3	3	3	0	2	3	3	2	2	3	3	0	2	3	3	2	2	3	3	0	2	3	3	2	2	13.1	13.1	13.1	25.863	229	229	0	6.0694	By matching	By matching		By matching	By MS/MS	By MS/MS
Q9USR7	Q9USR7	5	3	3	60S ribosomal protein L38-1	rpl38a		1	5	3	3	5	5	3	1	5	5	1	1	3	3	2	1	3	3	0	1	3	3	2	1	3	3	0	1	55.4	39.2	39.2	8.4919	74	74	0	5.8683	By MS/MS	By MS/MS	By matching	By matching	By MS/MS	By MS/MS
Q9USV3	Q9USV3	22	22	22	Pre-mRNA-splicing factor cwf7	cwf7		1	22	22	22	16	18	12	9	22	22	14	11	16	18	12	9	22	22	14	11	16	18	12	9	22	22	14	11	89.3	89.3	89.3	21.317	187	187	0	221.46	By MS/MS	By MS/MS	By MS/MS	By MS/MS	By MS/MS	By MS/MS
Q9USW5	Q9USW5	18	2	2	40S ribosomal protein S4-B	rps4b		1	18	2	2	16	16	5	6	11	12	12	2	2	2	0	0	2	2	2	0	2	2	0	0	2	2	2	0	54.6	7.3	7.3	29.658	262	262	0	11.897	By MS/MS	By MS/MS	By matching	By matching	By MS/MS	By MS/MS
Q9USX4	Q9USX4	7	3	3	60S ribosomal protein L33-A	rpl33a		1	7	3	3	5	5	0	0	2	2	3	0	2	2	0	0	0	0	1	0	2	2	0	0	0	0	1	0	50.9	27.8	27.8	12.187	108	108	0	8.7602	By MS/MS	By MS/MS			By matching	By matching
Q9USX8	Q9USX8	13	13	13	U2 small nuclear ribonucleoprotein A	lea1		1	13	13	13	6	5	2	1	11	10	11	1	6	5	2	1	11	10	11	1	6	5	2	1	11	10	11	1	61.9	61.9	61.9	27.228	239	239	0	83.844	By MS/MS	By MS/MS	By matching	By matching	By MS/MS	By MS/MS
Q9USZ3	Q9USZ3	2	2	2	Small nuclear ribonucleoprotein E	sme1		1	2	2	2	1	1	1	1	1	1	2	1	1	1	1	1	1	1	2	1	1	1	1	1	1	1	2	1	39.3	39.3	39.3	9.6913	84	84	0	22.462	By MS/MS	By MS/MS	By MS/MS	By MS/MS	By MS/MS	By MS/MS
Q9USZ6	Q9USZ6	2	2	2	Ribosome assembly factor mrt4	mrt4		1	2	2	2	2	2	0	0	1	1	0	0	2	2	0	0	1	1	0	0	2	2	0	0	1	1	0	0	16.6	16.6	16.6	26.663	241	241	0	4.6108	By MS/MS	By MS/MS			By matching	By matching
Q9UT19	Q9UT19	5	5	5	Probable 5-methyltetrahydropteroyltriglutamate--homocysteine methyltransferase	met26		1	5	5	5	5	5	0	1	1	0	2	0	5	5	0	1	1	0	2	0	5	5	0	1	1	0	2	0	6.8	6.8	6.8	85.339	764	764	0	13.676	By MS/MS	By MS/MS		By matching	By matching
Q9UT24	Q9UT24	226	226	226	Pre-mRNA-splicing factor brr2	brr2		1	226	226	226	223	217	39	29	177	170	135	71	223	217	39	29	177	170	135	71	223	217	39	29	177	170	135	71	69.4	69.4	69.4	248.81	2176	2176	0	323.31	By MS/MS	By MS/MS	By MS/MS	By MS/MS	By MS/MS	By MS/MS
09;50810;50811;50812;50813;50814;50815;51232;51346;51347;51348;51424;51425;51426;51427;51428;51429	241;455;772;828;1181;1873;1877;2270;2501;2528;3185;3201;3380;3892;4961;5004;5039;5066;5274;5438;5500;5503;5782;5815;5821;5846;5861;5987;6417;6574;6696;7361;7716;7760;8059;8084;8160;8297;8315;8411;8477;8688;8754;8872;8934;9168;9803;10823;10948;11325;11818;11949;11974;12182;12520;12972;13881;14200;14208;14281;14321;14704;15396;15407;15751;15823;15897;16249;16355;16368;16464;16598;16691;16765;17819;…	124;125;126;127;128;129;130;131;132;133;134;135;136;137	26;27;28	35;70;371;740;752;828;1036;1044;1164;1215;1699;2035;2130;2137	102;116;117
Q9UT48	Q9UT48	1	1	1	Eukaryotic translation initiation factor 3 subunit H	eif3h		1	1	1	1	1	1	0	0	0	0	0	0	1	1	0	0	0	0	0	0	1	1	0	0	0	0	0	0	3.9	3.9	3.9	39.78	357	357	0	6.3169	By MS/MS	By MS/MS
Q9UT56	Q9UT56	4	2	2	40S ribosomal protein S26-A	rps26a		1	4	2	2	4	4	4	4	4	4	4	3	2	2	2	2	2	2	2	2	2	2	2	2	2	2	2	2	20.8	7.5	7.5	13.876	120	120	0	6.8678	By MS/MS	By MS/MS	By MS/MS	By MS/MS	By matching	By MS/MS
Q9UTA6	Q9UTA6	1	1	1	Uncharacterized hydrolase C25B8.12c	SPAC25B8.12c		1	1	1	1	1	1	0	0	0	0	0	0	1	1	0	0	0	0	0	0	1	1	0	0	0	0	0	0	4.6	4.6	4.6	33.85	303	303	0	4.1173	By MS/MS	By matching
Q9UTB8	Q9UTB8	3	3	3	Pre-mRNA-splicing factor ini1	ini1		1	3	3	3	3	2	0	1	2	2	0	0	3	2	0	1	2	2	0	0	3	2	0	1	2	2	0	0	26.5	26.5	26.5	13.267	117	117	0	15.287	By MS/MS	By MS/MS		By matching	By matching	By matching
Q9UTC7	Q9UTC7	17	17	17	Uncharacterized WD repeat-containing protein C227.12	SPAC227.12		1	17	17	17	16	15	0	0	1	3	2	0	16	15	0	0	1	3	2	0	16	15	0	0	1	3	2	0	46.3	46.3	46.3	51.746	462	462	0	48.649	By MS/MS	By MS/MS			By matching	By MS/MS
Q9UTE2	Q9UTE2	1	1	1	Probable oxygen-dependent coproporphyrinogen-III oxidase	hem13		1	1	1	1	1	1	0	0	0	0	0	0	1	1	0	0	0	0	0	0	1	1	0	0	0	0	0	0	2.6	2.6	2.6	36.244	312	312	0.0028169	3.0298	By matching	By MS/MS
Q9UTG4	Q9UTG4	6	6	4	40S ribosomal protein S26-B	rps26b		1	6	6	4	6	6	4	4	6	6	5	3	6	6	4	4	6	6	5	3	4	4	2	2	4	4	3	2	33.6	33.6	27.7	13.862	119	119	0	17.653	By MS/MS	By MS/MS	By MS/MS	By MS/MS	By MS/MS	By MS/MS
Q9UTI8	Q9UTI8	7	7	7	60S ribosomal protein L42	rpl42		1	7	7	7	6	7	2	2	6	6	2	2	6	7	2	2	6	6	2	2	6	7	2	2	6	6	2	2	35.8	35.8	35.8	12.205	106	106	0	16.87	By MS/MS	By MS/MS	By matching	By matching	By MS/MS	By MS/MS
Q9UTJ2	Q9UTJ2	1	1	1	Phosphomannomutase	pmm1		1	1	1	1	1	1	0	0	0	0	0	0	1	1	0	0	0	0	0	0	1	1	0	0	0	0	0	0	7	7	7	29.223	257	257	0	3.8123	By matching	By MS/MS
Q9UTK6	Q9UTK6	68	68	68	G-patch domain-containing protein C1486.03	SPAC1486.03c		1	68	68	68	53	48	18	22	64	64	54	42	53	48	18	22	64	64	54	42	53	48	18	22	64	64	54	42	57.6	57.6	57.6	91.668	797	797	0	323.31	By MS/MS	By MS/MS	By MS/MS	By MS/MS	By MS/MS	By MS/MS
Q9UTL3	Q9UTL3	3	3	3	Ribose-5-phosphate isomerase	rki1		1	3	3	3	3	3	0	1	1	0	1	0	3	3	0	1	1	0	1	0	3	3	0	1	1	0	1	0	14.2	14.2	14.2	29.329	274	274	0	16.187	By MS/MS	By MS/MS		By matching	By matching
Q9UTP0	Q9UTP0	1	1	1	60S ribosomal protein L30-2	rpl30b		1	1	1	1	1	1	1	1	1	1	1	1	1	1	1	1	1	1	1	1	1	1	1	1	1	1	1	1	12.8	12.8	12.8	12.242	117	117	0	6.5461	By MS/MS	By MS/MS	By matching	By matching	By matching	By matching
Q9UTQ6	Q9UTQ6	7	7	4	40S ribosomal protein S15-B	rps15b		1	7	7	4	7	7	3	5	7	6	5	4	7	7	3	5	7	6	5	4	4	4	2	4	4	3	3	3	45.5	45.5	19.5	17.633	154	154	0	71.143	By MS/MS	By MS/MS	By MS/MS	By MS/MS	By MS/MS	By MS/MS
Q9UTR7	Q9UTR7	1	1	1	Meiotic coiled-coil protein 3	mcp3		1	1	1	1	1	1	0	0	1	1	1	0	1	1	0	0	1	1	1	0	1	1	0	0	1	1	1	0	1.2	1.2	1.2	109.87	952	952	1	-2	By MS/MS	By MS/MS			By matching	By matching
Q9UTT2	Q9UTT2	3	3	3	Pre-mRNA-splicing factor prp12	prp12		1	3	3	3	2	2	0	0	1	1	0	0	2	2	0	0	1	1	0	0	2	2	0	0	1	1	0	0	4.1	4.1	4.1	134.97	1206	1206	0	17.38	By MS/MS	By MS/MS			By MS/MS	By MS/MS
Q9UU78	Q9UU78	2	1	1	60S acidic ribosomal protein P1-alpha 5	rpa5		1	2	1	1	2	2	1	1	2	2	2	2	1	1	1	0	1	1	1	1	1	1	1	0	1	1	1	1	22	14.7	14.7	11.216	109	109	0	14.911	By MS/MS	By MS/MS	By matching	By matching	By MS/MS	By matching
Q9UU79	Q9UU79	8	8	8	Ribosome biogenesis protein nsa2	nsa2		1	8	8	8	8	8	6	5	8	8	5	7	8	8	6	5	8	8	5	7	8	8	6	5	8	8	5	7	34.2	34.2	34.2	29.705	260	260	0	47.081	By MS/MS	By MS/MS	By matching	By MS/MS	By MS/MS	By MS/MS
Q9UU80	Q9UU80	14	14	14	Pre-mRNA-splicing factor cwf18	cwf18		1	14	14	14	10	10	8	8	13	12	10	11	10	10	8	8	13	12	10	11	10	10	8	8	13	12	10	11	83.8	83.8	83.8	16.659	142	142	0	149.3	By MS/MS	By MS/MS	By MS/MS	By MS/MS	By MS/MS	By MS/MS
Q9UUC1	Q9UUC1	10	10	2	60S ribosomal protein L21-A	rpl21a		1	10	10	2	10	10	3	5	9	10	5	4	10	10	3	5	9	10	5	4	2	2	1	1	2	2	1	1	65	65	19.4	18.38	160	160	0	74.003	By MS/MS	By MS/MS	By matching	By MS/MS	By MS/MS	By MS/MS
Q9UUC6	Q9UUC6	8	8	8	Small nuclear ribonucleoprotein Sm D3	smd3		1	8	8	8	7	6	4	3	7	7	6	7	7	6	4	3	7	7	6	7	7	6	4	3	7	7	6	7	74.2	74.2	74.2	11.033	97	97	0	80.03	By MS/MS	By MS/MS	By MS/MS	By MS/MS	By MS/MS	By MS/MS
Q9UUE1	Q9UUE1	8	8	8	Pyruvate carboxylase	pyr1		1	8	8	8	8	8	0	1	0	1	1	0	8	8	0	1	0	1	1	0	8	8	0	1	0	1	1	0	10	10	10	130.86	1185	1185	0	46.761	By MS/MS	By MS/MS		By matching		By matching
Q9UUE6	Q9UUE6	12	12	12	Lysine--tRNA ligase, cytoplasmic	krs1		1	12	12	12	12	11	0	1	2	1	6	1	12	11	0	1	2	1	6	1	12	11	0	1	2	1	6	1	23.9	23.9	23.9	67.493	591	591	0	44.666	By MS/MS	By MS/MS		By matching	By matching	By matching
Q9UUF7	Q9UUF7	2	2	2	Coatomer subunit beta	sec26		1	2	2	2	2	1	0	0	1	0	0	0	2	1	0	0	1	0	0	0	2	1	0	0	1	0	0	0	3.6	3.6	3.6	104.7	940	940	0	3.1743	By MS/MS	By matching			By matching
Q9UUG0	Q9UUG0	2	2	2	Fatty acid synthase subunit beta;3-hydroxyacyl-[acyl-carrier-protein] dehydratase;Enoyl-[acyl-carrier-protein] reductase [NADH];[Acyl-carrier-protein] acetyltransferase;[Acyl-carrier-protein] malonyltransferase;S-acyl fatty acid synthase thioesterase	fas1		1	2	2	2	2	2	0	0	2	1	0	1	2	2	0	0	2	1	0	1	2	2	0	0	2	1	0	1	1.4	1.4	1.4	230.56	2073	2073	0	5.3117	By MS/MS	By MS/MS			By MS/MS	By MS/MS
Q9UUG1	Q9UUG1	1	1	1	Ribosome production factor 2 homolog	SPAC926.08c		1	1	1	1	1	1	1	1	0	1	0	1	1	1	1	1	0	1	0	1	1	1	1	1	0	1	0	1	4.4	4.4	4.4	36.071	317	317	0	5.7372	By MS/MS	By MS/MS	By matching	By matching		By matching
Q9UUG8	Q9UUG8	1	1	1	Transcriptional repressor tup12	tup12		1	1	1	1	1	1	0	0	1	1	0	0	1	1	0	0	1	1	0	0	1	1	0	0	1	1	0	0	1.2	1.2	1.2	65.56	598	598	0.005571	2.8971	By MS/MS	By MS/MS			By MS/MS	By MS/MS
Q9UUI3	Q9UUI3	3	3	3	Pre-mRNA-splicing factor sap145	sap145		1	3	3	3	3	3	0	0	1	0	0	0	3	3	0	0	1	0	0	0	3	3	0	0	1	0	0	0	6.3	6.3	6.3	69.184	601	601	0	7.2114	By MS/MS	By MS/MS			By matching
Q9Y7K6	Q9Y7K6	4	4	4	Uncharacterized RING finger protein C2A9.04c	SPBC2A9.04c		1	4	4	4	4	4	0	0	1	1	0	0	4	4	0	0	1	1	0	0	4	4	0	0	1	1	0	0	5.9	5.9	5.9	80.384	741	741	0	18.013	By MS/MS	By MS/MS			By matching	By matching
Q9Y823	Q9Y823	2	2	2	Homocitrate synthase, mitochondrial	lys4		1	2	2	2	2	2	0	1	0	0	1	0	2	2	0	1	0	0	1	0	2	2	0	1	0	0	1	0	4.5	4.5	4.5	46.292	418	418	0	4.0219	By MS/MS	By MS/MS		By matching
REV__O13923	REV__O13923	1	1	1				1	1	1	1	1	1	0	0	1	0	0	0	1	1	0	0	1	0	0	0	1	1	0	0	1	0	0	0	0	0	0	67.015	601	601	0.0056338	3.0048	By MS/MS	By MS/MS			By matching
REV__O14157	REV__O14157	1	1	1				1	1	1	1	0	1	0	0	1	1	1	0	0	1	0	0	1	1	1	0	0	1	0	0	1	1	1	0	0	0	0	242.57	2104	2104	1	-2		By MS/MS			By matching	By matching
REV__Q9P3U0	REV__Q9P3U0	1	1	1				1	1	1	1	0	1	0	0	0	0	0	0	0	1	0	0	0	0	0	0	0	1	0	0	0	0	0	0	0	0	0	130.3	1141	1141	0.0028329	3.0933		By MS/MS
REV__Q9Y7X7	REV__Q9Y7X7	1	1	1				1	1	1	1	1	1	0	0	0	0	1	1	1	1	0	0	0	0	1	1	1	1	0	0	0	0	1	1	0	0	0	30.58	266	266	0.0083565	2.8813	By MS/MS	By MS/MS
[truncated: 50 more columns]
